# Supplementary material for: Targeted sampling reduces the uncertainty in force of infection estimates from serological surveillance
Source: Front Vet Sci. 2022 Jul 28;9:754255. doi: 10.3389/fvets.2022.754255 (PMC9366556; doi:10.3389/fvets.2022.754255)
Supplement: Supplementary file 1 [file Table_1.XLSX]

## Sheet: in
Supplementary Table 1. Estimated values of λL and their 95% CIs from samples of target age group defined by age parameters q and r when λL= 1.5 which is resulted from Figure 1 (A) and (B).
q	r	lambdaL	Lower bound of 95% CI	Upper bound of 95% CI	CI Width	Accepted
0	0	NA	NA	NA	NA	0
0	0.02	1.78114	0.349429	6.062	5.71257	760
0	0.04	1.58551	0.463855	4.09647	3.63262	957
0	0.06	1.48825	0.520744	3.37699	2.85625	982
0	0.08	1.53934	0.630016	3.16006	2.53004	997
0	0.1	1.48096	0.651762	2.88152	2.22975	999
0	0.12	1.50332	0.712403	2.77871	2.06631	1000
0	0.14	1.50168	0.750644	2.67713	1.92648	1000
0	0.16	1.51472	0.791821	2.61611	1.82429	1000
0	0.18	1.50875	0.815329	2.54523	1.7299	1000
0	0.2	1.51155	0.840769	2.49785	1.65708	1000
0	0.22	1.50628	0.85839	2.44713	1.58874	1000
0	0.24	1.50366	0.875414	2.40726	1.53185	999
0	0.26	1.51953	0.902708	2.39574	1.49303	1000
0	0.28	1.49674	0.901182	2.33761	1.43642	1000
0	0.3	1.52721	0.936298	2.35337	1.41707	1000
0	0.32	1.51145	0.936885	2.31071	1.37383	1000
0	0.34	1.5151	0.950551	2.29602	1.34547	1000
0	0.36	1.5022	0.950809	2.26184	1.31103	1000
0	0.38	1.51093	0.966497	2.25749	1.291	1000
0	0.4	1.50755	0.97219	2.23892	1.26673	1000
0	0.42	1.52785	0.995379	2.2529	1.25752	1000
0	0.44	1.51758	0.99456	2.22749	1.23293	1000
0	0.46	1.51921	1.00233	2.2189	1.21657	1000
0	0.48	1.51878	1.00816	2.20861	1.20046	1000
0	0.5	1.51238	1.00895	2.19117	1.18222	1000
0	0.52	1.50802	1.01098	2.17727	1.16629	1000
0	0.54	1.50559	1.01408	2.16672	1.15265	1000
0	0.56	1.50509	1.01828	2.15894	1.14066	1000
0	0.58	1.51667	1.03136	2.16762	1.13626	1000
0	0.6	1.50841	1.02911	2.15077	1.12166	1000
0	0.62	1.52381	1.04454	2.16579	1.12125	1000
0	0.64	1.51692	1.04287	2.15154	1.10867	1000
0	0.66	1.5141	1.04407	2.14345	1.09938	1000
0	0.68	1.5167	1.04913	2.14231	1.09317	1000
0	0.7	1.50574	1.04371	2.12402	1.08031	1000
0	0.72	1.51945	1.05684	2.13857	1.08174	1000
0	0.74	1.51987	1.05974	2.13577	1.07603	1000
0	0.76	1.52524	1.06624	2.13977	1.07352	1000
0	0.78	1.51673	1.06209	2.12557	1.06348	1000
0	0.8	1.52028	1.06691	2.12776	1.06085	1000
0	0.82	1.5135	1.06377	2.11638	1.05262	1000
0	0.84	1.52213	1.07218	2.1258	1.05362	1000
0	0.86	1.51391	1.06764	2.1132	1.04555	1000
0	0.88	1.51363	1.06915	2.11084	1.04169	1000
0	0.9	1.50565	1.06472	2.09837	1.03365	1000
0	0.92	1.51634	1.07424	2.11141	1.03717	1000
0	0.94	1.51537	1.07483	2.10902	1.03419	1000
0	0.96	1.50993	1.07209	2.10099	1.02889	1000
0	0.98	1.52494	1.0845	2.11992	1.03543	1000
0	1	1.52514	1.08578	2.1193	1.03352	1000
0.02	0	NA	NA	NA	NA	NA
0.02	0.02	1.53003	0.438032	3.95697	3.51894	940
0.02	0.04	1.49045	0.52775	3.33957	2.81182	991
0.02	0.06	1.47759	0.599139	3.03229	2.43315	999
0.02	0.08	1.50129	0.671373	2.8758	2.20443	999
0.02	0.1	1.501	0.718785	2.74934	2.03055	1000
0.02	0.12	1.52338	0.771343	2.68127	1.90993	1000
0.02	0.14	1.5266	0.805395	2.60822	1.80282	1000
0.02	0.16	1.50404	0.818279	2.51746	1.69918	1000
0.02	0.18	1.52649	0.857994	2.49619	1.6382	1000
0.02	0.2	1.50789	0.865465	2.42888	1.56342	1000
0.02	0.22	1.52402	0.895353	2.41403	1.51868	1000
0.02	0.24	1.51704	0.906969	2.37359	1.46662	1000
0.02	0.26	1.51183	0.917942	2.33911	1.42117	1000
0.02	0.28	1.51567	0.934049	2.32002	1.38597	1000
0.02	0.3	1.52085	0.949812	2.30546	1.35565	1000
0.02	0.32	1.51054	0.952851	2.27319	1.32034	1000
0.02	0.34	1.51536	0.966287	2.26242	1.29613	1000
0.02	0.36	1.49173	0.957392	2.21659	1.2592	1000
0.02	0.38	1.50448	0.97555	2.21899	1.24344	1000
0.02	0.4	1.5109	0.988194	2.21461	1.22642	1000
0.02	0.42	1.52263	1.00402	2.21834	1.21431	1000
0.02	0.44	1.50627	0.998131	2.18677	1.18864	1000
0.02	0.46	1.51787	1.01315	2.19206	1.1789	1000
0.02	0.48	1.52252	1.02233	2.18928	1.16695	1000
0.02	0.5	1.49657	1.00773	2.14765	1.13992	1000
0.02	0.52	1.51959	1.03024	2.16996	1.13971	1000
0.02	0.54	1.51199	1.02901	2.15328	1.12428	1000
0.02	0.56	1.5057	1.02849	2.13876	1.11026	1000
0.02	0.58	1.51285	1.03796	2.14221	1.10425	1000
0.02	0.6	1.50763	1.03773	2.12993	1.0922	1000
0.02	0.62	1.51192	1.04455	2.13073	1.08618	1000
0.02	0.64	1.5201	1.05409	2.13665	1.08257	1000
0.02	0.66	1.52905	1.06408	2.1441	1.08002	1000
0.02	0.68	1.50727	1.05032	2.11179	1.06147	1000
0.02	0.7	1.51282	1.05728	2.11546	1.05818	1000
0.02	0.72	1.5202	1.06546	2.12188	1.05641	1000
0.02	0.74	1.50839	1.05884	2.10334	1.0445	1000
0.02	0.76	1.51589	1.06684	2.11036	1.04352	1000
0.02	0.78	1.52818	1.07838	2.1239	1.04552	1000
0.02	0.8	1.50368	1.06165	2.08941	1.02776	1000
0.02	0.82	1.52974	1.08344	2.1215	1.03806	1000
0.02	0.84	1.5157	1.07444	2.10117	1.02673	1000
0.02	0.86	1.50573	1.06852	2.0862	1.01768	1000
0.02	0.88	1.51812	1.07962	2.10065	1.02103	1000
0.02	0.9	1.52278	1.08447	2.10583	1.02136	1000
0.02	0.92	1.5157	1.08052	2.095	1.01449	1000
0.02	0.94	1.51113	1.0783	2.08787	1.00957	1000
0.02	0.96	1.53795	1.09977	2.12284	1.02308	1000
0.02	0.98	1.52019	1.08747	2.09821	1.01073	1000
0.02	1	1.52702	1.09358	2.10689	1.01331	1000
0.04	0	NA	NA	NA	NA	NA
0.04	0.02	NA	NA	NA	NA	NA
0.04	0.04	1.4934	0.60991	3.03834	2.42843	998
0.04	0.06	1.49816	0.671465	2.86138	2.18992	999
0.04	0.08	1.49841	0.718952	2.72766	2.00871	1000
0.04	0.1	1.49309	0.754059	2.62282	1.86876	1000
0.04	0.12	1.48872	0.784235	2.54243	1.75819	1000
0.04	0.14	1.51154	0.827621	2.51086	1.68324	1000
0.04	0.16	1.5196	0.857803	2.4718	1.61399	1000
0.04	0.18	1.50302	0.866589	2.40723	1.54064	1000
0.04	0.2	1.52132	0.898324	2.39516	1.49683	999
0.04	0.22	1.52025	0.91417	2.36261	1.44844	1000
0.04	0.24	1.51407	0.924476	2.3274	1.40292	1000
0.04	0.26	1.50382	0.930007	2.29045	1.36044	1000
0.04	0.28	1.51214	0.948219	2.28	1.33178	1000
0.04	0.3	1.50395	0.952752	2.25084	1.29808	1000
0.04	0.32	1.51321	0.969849	2.24565	1.2758	1000
0.04	0.34	1.49604	0.965581	2.20871	1.24313	1000
0.04	0.36	1.51864	0.991289	2.22366	1.23237	1000
0.04	0.38	1.50062	0.985125	2.18824	1.20311	1000
0.04	0.4	1.51515	1.00332	2.19541	1.19209	1000
0.04	0.42	1.48577	0.987379	2.14748	1.1601	1000
0.04	0.44	1.52386	1.0227	2.18658	1.16387	1000
0.04	0.46	1.50528	1.01417	2.1541	1.13993	1000
0.04	0.48	1.52389	1.03372	2.16985	1.13613	1000
0.04	0.5	1.51755	1.03371	2.15437	1.12066	1000
0.04	0.52	1.50105	1.02557	2.12648	1.10091	1000
0.04	0.54	1.51447	1.04024	2.13737	1.09713	1000
0.04	0.56	1.51015	1.04089	2.12606	1.08517	1000
0.04	0.58	1.52359	1.05502	2.13794	1.08292	1000
0.04	0.6	1.51092	1.04874	2.11675	1.068	1000
0.04	0.62	1.51982	1.05893	2.12365	1.06473	1000
0.04	0.64	1.50868	1.05342	2.10507	1.05165	1000
0.04	0.66	1.51296	1.05961	2.10677	1.04716	1000
0.04	0.68	1.51196	1.06159	2.10183	1.04024	1000
0.04	0.7	1.54405	1.08889	2.14013	1.05124	1000
0.04	0.72	1.51182	1.06642	2.09531	1.02888	1000
0.04	0.74	1.50842	1.06611	2.08799	1.02188	1000
0.04	0.76	1.51523	1.07346	2.0944	1.02094	1000
0.04	0.78	1.51468	1.07506	2.09116	1.0161	1000
0.04	0.8	1.51263	1.07534	2.08642	1.01107	1000
0.04	0.82	1.52745	1.08852	2.10369	1.01516	1000
0.04	0.84	1.5041	1.07221	2.07149	0.999276	1000
0.04	0.86	1.52736	1.09162	2.10037	1.00876	1000
0.04	0.88	1.51973	1.08721	2.08894	1.00173	1000
0.04	0.9	1.5198	1.08855	2.08795	0.999403	1000
0.04	0.92	1.51915	1.08942	2.0857	0.996281	1000
0.04	0.94	1.50797	1.08204	2.07005	0.988008	1000
0.04	0.96	1.50811	1.0832	2.06958	0.986378	1000
0.04	0.98	1.52289	1.09561	2.08807	0.99246	1000
0.04	1	1.50552	1.08329	2.06452	0.981235	1000
0.06	0	NA	NA	NA	NA	NA
0.06	0.02	NA	NA	NA	NA	NA
0.06	0.04	NA	NA	NA	NA	NA
0.06	0.06	1.51385	0.730164	2.74339	2.01323	1000
0.06	0.08	1.51363	0.770062	2.64298	1.87292	1000
0.06	0.1	1.46841	0.77298	2.50629	1.73331	1000
0.06	0.12	1.52488	0.749117	2.51768	1.76856	1000
0.06	0.14	1.47749	0.830752	2.40524	1.57449	1000
0.06	0.16	1.50319	0.86996	2.39671	1.52675	1000
0.06	0.18	1.51486	0.897524	2.37528	1.47775	1000
0.06	0.2	1.50633	0.907423	2.33358	1.42616	1000
0.06	0.22	1.53147	0.941649	2.338	1.39635	1000
0.06	0.24	1.50911	0.926674	2.28584	1.35917	1000
0.06	0.26	1.48616	0.932508	2.23569	1.30318	1000
0.06	0.28	1.49845	0.952754	2.23248	1.27972	1000
0.06	0.3	1.49418	0.959391	2.21025	1.25086	1000
0.06	0.32	1.50399	0.9759	2.2076	1.2317	1000
0.06	0.34	1.50895	0.988231	2.2	1.21177	1000
0.06	0.36	1.51191	0.998189	2.19127	1.19308	1000
0.06	0.38	1.5141	1.007	2.1827	1.1757	1000
0.06	0.4	1.50375	1.00572	2.15916	1.15344	1000
0.06	0.42	1.52573	1.02885	2.17786	1.14901	1000
0.06	0.44	1.51832	1.02862	2.15951	1.13089	1000
0.06	0.46	1.527	1.04062	2.16251	1.12189	1000
0.06	0.48	1.50903	1.0316	2.13241	1.10081	1000
0.06	0.5	1.51308	1.03937	2.1307	1.09133	1000
0.06	0.52	1.51136	1.04232	2.12228	1.07996	1000
0.06	0.54	1.51876	1.0521	2.12591	1.07381	1000
0.06	0.56	1.50309	1.04367	2.1007	1.05703	1000
0.06	0.58	1.50834	1.05127	2.1024	1.05113	1000
0.06	0.6	1.50665	1.05325	2.0957	1.04245	1000
0.06	0.62	1.51741	1.06473	2.10522	1.04049	1000
0.06	0.64	1.50326	1.05662	2.08318	1.02656	1000
0.06	0.66	1.49867	1.05581	2.07367	1.01786	1000
0.06	0.68	1.52144	1.07607	2.09958	1.02351	1000
0.06	0.7	1.51053	1.07002	2.08244	1.01242	1000
0.06	0.72	1.51801	1.07808	2.08924	1.01116	1000
0.06	0.74	1.50973	1.0738	2.076	1.0022	1000
0.06	0.76	1.51958	1.08342	2.08638	1.00296	1000
0.06	0.78	1.5185	1.08446	2.08279	0.998331	1000
0.06	0.8	1.51663	1.08481	2.07838	0.99357	1000
0.06	0.82	1.52665	1.09421	2.08953	0.995318	1000
0.06	0.84	1.51013	1.083	2.06646	0.983467	1000
0.06	0.86	1.51347	1.08703	2.06936	0.98233	1000
0.06	0.88	1.50871	1.0847	2.06191	0.97721	1000
0.06	0.9	1.51385	1.09001	2.06721	0.977199	1000
0.06	0.92	1.50835	1.087	2.05898	0.971971	1000
0.06	0.94	1.52821	1.10327	2.08433	0.981057	1000
0.06	0.96	1.5214	1.09913	2.07454	0.975408	1000
0.06	0.98	1.51433	1.0947	2.06453	0.969837	1000
0.06	1	1.51413	1.09541	2.06375	0.968336	1000
0.08	0	NA	NA	NA	NA	NA
0.08	0.02	NA	NA	NA	NA	NA
0.08	0.04	NA	NA	NA	NA	NA
0.08	0.06	NA	NA	NA	NA	NA
0.08	0.08	1.48812	0.786963	2.52845	1.74149	1000
0.08	0.1	1.50377	0.82664	2.48522	1.65858	1000
0.08	0.12	1.50504	0.851883	2.43539	1.58351	1000
0.08	0.14	1.49069	0.783635	2.37352	1.58988	1000
0.08	0.16	1.48264	0.876271	2.32628	1.45001	999
0.08	0.18	1.52665	0.925738	2.35094	1.4252	1000
0.08	0.2	1.50732	0.926122	2.29906	1.37294	1000
0.08	0.22	1.49838	0.933076	2.26344	1.33036	1000
0.08	0.24	1.50908	0.947474	2.2558	1.30832	1000
0.08	0.26	1.51868	0.97151	2.24902	1.27751	1000
0.08	0.28	1.49437	0.962859	2.2015	1.23864	1000
0.08	0.3	1.5335	1.00233	2.23527	1.23294	1000
0.08	0.32	1.50221	0.986568	2.18221	1.19564	1000
0.08	0.34	1.52005	1.00814	2.19208	1.18394	1000
0.08	0.36	1.52184	1.01673	2.18292	1.16619	1000
0.08	0.38	1.50224	1.00816	2.14791	1.13975	1000
0.08	0.4	1.51122	1.0212	2.14974	1.12854	1000
0.08	0.42	1.52124	1.03478	2.15354	1.11876	1000
0.08	0.44	1.52393	1.04221	2.14891	1.10671	1000
0.08	0.46	1.49799	1.02691	2.10891	1.082	1000
0.08	0.48	1.51407	1.04417	2.12226	1.07809	1000
0.08	0.5	1.51352	1.04807	2.11527	1.0672	1000
0.08	0.52	1.51334	1.05192	2.1093	1.05738	1000
0.08	0.54	1.53145	1.06985	2.12674	1.0569	1000
0.08	0.56	1.52502	1.0684	2.11372	1.04532	1000
0.08	0.58	1.50352	1.0549	2.082	1.02711	1000
0.08	0.6	1.507	1.06075	2.08212	1.02137	1000
0.08	0.62	1.52936	1.08115	2.10652	1.02537	1000
0.08	0.64	1.52426	1.07992	2.09645	1.01653	1000
0.08	0.66	1.50851	1.07019	2.07306	1.00287	1000
0.08	0.68	1.50493	1.06983	2.06543	0.9956	1000
0.08	0.7	1.51493	1.07989	2.07545	0.99556	1000
0.08	0.72	1.52135	1.08706	2.08081	0.993757	1000
0.08	0.74	1.52233	1.08984	2.07977	0.98993	1000
0.08	0.76	1.51515	1.08613	2.0684	0.982263	1000
0.08	0.78	1.51015	1.08404	2.05976	0.975722	1000
0.08	0.8	1.51199	1.08714	2.06041	0.973268	1000
0.08	0.82	1.52919	1.10202	2.08097	0.978951	1000
0.08	0.84	1.51257	1.09061	2.05795	0.967342	1000
0.08	0.86	1.53503	1.10938	2.08578	0.976394	1000
0.08	0.88	1.50473	1.08721	2.04525	0.958036	1000
0.08	0.9	1.51808	1.09873	2.0616	0.962871	1000
0.08	0.92	1.50555	1.09025	2.04406	0.953817	1000
0.08	0.94	1.51252	1.09657	2.05261	0.95604	1000
0.08	0.96	1.51874	1.1024	2.05987	0.957475	1000
0.08	0.98	1.51313	1.09905	2.0518	0.952754	1000
0.08	1	1.52527	1.1091	2.06758	0.958475	1000
0.1	0	NA	NA	NA	NA	NA
0.1	0.02	NA	NA	NA	NA	NA
0.1	0.04	NA	NA	NA	NA	NA
0.1	0.06	NA	NA	NA	NA	NA
0.1	0.08	NA	NA	NA	NA	NA
0.1	0.1	1.51711	0.861631	2.44855	1.58692	1000
0.1	0.12	1.52081	0.886692	2.40826	1.52157	1000
0.1	0.14	1.518	0.851863	2.36715	1.51529	1000
0.1	0.16	1.50921	0.914692	2.32328	1.40858	1000
0.1	0.18	1.51193	0.931784	2.29887	1.36708	1000
0.1	0.2	1.51917	0.951557	2.28315	1.3316	1000
0.1	0.22	1.49344	0.943723	2.22946	1.28574	1000
0.1	0.24	1.51938	0.974882	2.24265	1.26776	1000
0.1	0.26	1.51067	0.978389	2.21451	1.23612	1000
0.1	0.28	1.51923	0.994503	2.20959	1.21509	1000
0.1	0.3	1.50053	0.988286	2.17252	1.18423	1000
0.1	0.32	1.51939	1.01093	2.1833	1.17236	1000
0.1	0.34	1.5006	1.00339	2.14846	1.14507	1000
0.1	0.36	1.51696	1.02295	2.15828	1.13533	1000
0.1	0.38	1.515	1.02769	2.14617	1.11848	1000
0.1	0.4	1.51543	1.03381	2.13793	1.10412	1000
0.1	0.42	1.5115	1.03594	2.12504	1.0891	1000
0.1	0.44	1.50478	1.03578	2.10914	1.07336	1000
0.1	0.46	1.49422	1.03215	2.08926	1.05711	1000
0.1	0.48	1.49075	1.03367	2.07839	1.04472	1000
0.1	0.5	1.50236	1.04686	2.08704	1.04019	1000
0.1	0.52	1.51032	1.05699	2.09155	1.03455	1000
0.1	0.54	1.50768	1.05845	2.08323	1.02478	1000
0.1	0.56	1.50958	1.06335	2.081	1.01765	1000
0.1	0.58	1.49113	1.05194	2.05353	1.00159	1000
0.1	0.6	1.5257	1.08213	2.09302	1.01089	1000
0.1	0.62	1.52208	1.08203	2.08479	1.00276	1000
0.1	0.64	1.51215	1.07684	2.06892	0.992081	1000
0.1	0.66	1.5098	1.07744	2.06277	0.985325	1000
0.1	0.68	1.51506	1.08387	2.06658	0.982714	1000
0.1	0.7	1.51118	1.08298	2.05896	0.975978	1000
0.1	0.72	1.5292	1.09917	2.07935	0.980182	1000
0.1	0.74	1.5111	1.08687	2.05414	0.967272	1000
0.1	0.76	1.52383	1.09862	2.06831	0.969691	1000
0.1	0.78	1.51317	1.09199	2.0528	0.96081	1000
0.1	0.8	1.51445	1.09458	2.05268	0.958101	1000
0.1	0.82	1.52252	1.10232	2.06157	0.95925	1000
0.1	0.84	1.50753	1.09207	2.04082	0.948756	1000
0.1	0.86	1.49439	1.08313	2.02268	0.939542	1000
0.1	0.88	1.51432	1.09987	2.04711	0.947235	1000
0.1	0.9	1.5145	1.10112	2.04646	0.94534	1000
0.1	0.92	1.51053	1.0991	2.04042	0.941315	1000
0.1	0.94	1.51667	1.10488	2.04762	0.942747	1000
0.1	0.96	1.50497	1.09674	2.03177	0.935034	1000
0.1	0.98	1.51046	1.1018	2.03847	0.936677	1000
0.1	1	1.51269	1.10439	2.04072	0.936332	1000
0.12	0	NA	NA	NA	NA	NA
0.12	0.02	NA	NA	NA	NA	NA
0.12	0.04	NA	NA	NA	NA	NA
0.12	0.06	NA	NA	NA	NA	NA
0.12	0.08	NA	NA	NA	NA	NA
0.12	0.1	NA	NA	NA	NA	NA
0.12	0.12	1.50205	0.89284	2.34493	1.45209	1000
0.12	0.14	1.50178	0.878468	2.31159	1.43312	1000
0.12	0.16	1.49946	0.923785	2.27951	1.35573	1000
0.12	0.18	1.50479	0.941806	2.261	1.3192	1000
0.12	0.2	1.50486	0.954223	2.23911	1.28489	1000
0.12	0.22	1.50894	0.968867	2.22437	1.2555	1000
0.12	0.24	1.50785	0.978268	2.20557	1.2273	1000
0.12	0.26	1.4926	0.975949	2.17079	1.19484	1000
0.12	0.28	1.52001	1.00606	2.19055	1.18449	1000
0.12	0.3	1.50008	0.998538	2.15287	1.15433	1000
0.12	0.32	1.49664	1.00296	2.13712	1.13417	1000
0.12	0.34	1.52367	1.03106	2.15988	1.12882	1000
0.12	0.36	1.50947	1.02617	2.13253	1.10636	1000
0.12	0.38	1.50767	1.0305	2.12142	1.09092	1000
0.12	0.4	1.50424	1.0333	2.10888	1.07558	1000
0.12	0.42	1.51441	1.04646	2.11395	1.06749	1000
0.12	0.44	1.51026	1.04775	2.10193	1.05418	1000
0.12	0.46	1.49702	1.04173	2.07903	1.03729	1000
0.12	0.48	1.52015	1.06421	2.10178	1.03758	1000
0.12	0.5	1.50322	1.05461	2.07526	1.02065	1000
0.12	0.52	1.50257	1.05772	2.06937	1.01165	1000
0.12	0.54	1.51418	1.07031	2.07911	1.0088	1000
0.12	0.56	1.52297	1.08046	2.08575	1.00529	1000
0.12	0.58	1.5144	1.07664	2.07104	0.994393	1000
0.12	0.6	1.50259	1.0701	2.05253	0.98243	1000
0.12	0.62	1.51109	1.07947	2.0597	0.980228	1000
0.12	0.64	1.51801	1.08743	2.06521	0.977772	1000
0.12	0.66	1.52525	1.09545	2.07139	0.975936	1000
0.12	0.68	1.50259	1.07975	2.0401	0.960343	1000
0.12	0.7	1.52939	1.10295	2.07133	0.96838	1000
0.12	0.72	1.5071	1.08732	2.04095	0.953631	1000
0.12	0.74	1.51842	1.09806	2.05307	0.955011	1000
0.12	0.76	1.50157	1.08648	2.02987	0.943382	1000
0.12	0.78	1.52991	1.11037	2.06402	0.953655	1000
0.12	0.8	1.52078	1.1047	2.05079	0.946099	1000
0.12	0.82	1.52073	1.10604	2.04933	0.943284	1000
0.12	0.84	1.50469	1.09482	2.02759	0.932765	1000
0.12	0.86	1.52086	1.10869	2.04703	0.938345	1000
0.12	0.88	1.50737	1.09929	2.02878	0.929491	1000
0.12	0.9	1.51717	1.10806	2.04031	0.932255	1000
0.12	0.92	1.51203	1.10505	2.03292	0.92787	1000
0.12	0.94	1.5136	1.10721	2.03423	0.927015	1000
0.12	0.96	1.50154	1.0987	2.01809	0.919394	1000
0.12	0.98	1.52121	1.11479	2.04303	0.928238	1000
0.12	1	1.51694	1.11222	2.0371	0.924873	1000
0.14	0	NA	NA	NA	NA	NA
0.14	0.02	NA	NA	NA	NA	NA
0.14	0.04	NA	NA	NA	NA	NA
0.14	0.06	NA	NA	NA	NA	NA
0.14	0.08	NA	NA	NA	NA	NA
0.14	0.1	NA	NA	NA	NA	NA
0.14	0.12	NA	NA	NA	NA	NA
0.14	0.14	1.51495	0.936037	2.29777	1.36173	1000
0.14	0.16	1.49293	0.933411	2.24418	1.31077	1000
0.14	0.18	1.51317	0.961676	2.24667	1.28499	1000
0.14	0.2	1.50242	0.965054	2.21297	1.24792	1000
0.14	0.22	1.51535	0.985813	2.21086	1.22505	1000
0.14	0.24	1.51181	0.992615	2.19038	1.19776	1000
0.14	0.26	1.50883	0.999256	2.17202	1.17276	1000
0.14	0.28	1.49704	0.997976	2.14441	1.14643	1000
0.14	0.3	1.50037	1.00812	2.13652	1.12839	1000
0.14	0.32	1.51638	1.02756	2.14549	1.11794	1000
0.14	0.34	1.50831	1.02756	2.12557	1.09802	1000
0.14	0.36	1.51755	1.04083	2.12784	1.08701	1000
0.14	0.38	1.52041	1.04858	2.12304	1.07446	1000
0.14	0.4	1.51584	1.05015	2.10966	1.0595	1000
0.14	0.42	1.50305	1.04477	2.08682	1.04205	1000
0.14	0.44	1.49885	1.04596	2.07506	1.0291	1000
0.14	0.46	1.52266	1.06908	2.09842	1.02933	1000
0.14	0.48	1.50593	1.05965	2.07217	1.01253	1000
0.14	0.5	1.50913	1.06585	2.07097	1.00512	1000
0.14	0.52	1.50475	1.06583	2.06071	0.994881	1000
0.14	0.54	1.52158	1.08238	2.07717	0.994789	1000
0.14	0.56	1.49761	1.0664	2.04329	0.976891	1000
0.14	0.58	1.51573	1.08361	2.06201	0.9784	1000
0.14	0.6	1.52909	1.09689	2.07514	0.978248	1000
0.14	0.62	1.529	1.09932	2.07179	0.972473	1000
0.14	0.64	1.50739	1.08454	2.04182	0.957276	1000
0.14	0.66	1.51838	1.09547	2.05275	0.957275	1000
0.14	0.68	1.50954	1.09055	2.03911	0.948562	1000
0.14	0.7	1.5197	1.10054	2.04948	0.948932	1000
0.14	0.72	1.50278	1.08901	2.02609	0.937076	1000
0.14	0.74	1.50437	1.092	2.02605	0.934049	1000
0.14	0.76	1.51369	1.10097	2.03603	0.935062	1000
0.14	0.78	1.51912	1.10681	2.04112	0.934312	1000
0.14	0.8	1.51102	1.10184	2.02942	0.927578	1000
0.14	0.82	1.50811	1.1009	2.02424	0.923345	1000
0.14	0.84	1.51075	1.10425	2.02638	0.922127	1000
0.14	0.86	1.51221	1.10654	2.02722	0.920686	1000
0.14	0.88	1.50566	1.10258	2.01771	0.915131	1000
0.14	0.9	1.50881	1.10601	2.02101	0.915005	1000
0.14	0.92	1.51622	1.11271	2.02982	0.917108	1000
0.14	0.94	1.51049	1.10918	2.02169	0.912511	1000
0.14	0.96	1.51528	1.11376	2.02728	0.913524	1000
0.14	0.98	1.52321	1.12066	2.0371	0.916432	1000
0.14	1	1.51029	1.11135	2.02004	0.908683	1000
0.16	0	NA	NA	NA	NA	NA
0.16	0.02	NA	NA	NA	NA	NA
0.16	0.04	NA	NA	NA	NA	NA
0.16	0.06	NA	NA	NA	NA	NA
0.16	0.08	NA	NA	NA	NA	NA
0.16	0.1	NA	NA	NA	NA	NA
0.16	0.12	NA	NA	NA	NA	NA
0.16	0.14	NA	NA	NA	NA	NA
0.16	0.16	1.50496	0.955659	2.23555	1.27989	1000
0.16	0.18	1.51152	0.969269	2.2225	1.25323	1000
0.16	0.2	1.51366	0.984999	2.20645	1.22145	1000
0.16	0.22	1.51072	0.99319	2.18597	1.19278	1000
0.16	0.24	1.52093	1.00922	2.18381	1.17458	1000
0.16	0.26	1.51642	1.01476	2.1647	1.14995	1000
0.16	0.28	1.50126	1.01053	2.13367	1.12314	1000
0.16	0.3	1.49959	1.01618	2.12049	1.10431	1000
0.16	0.32	1.5077	1.02903	2.12036	1.09133	1000
0.16	0.34	1.49523	1.02517	2.09568	1.0705	1000
0.16	0.36	1.51259	1.04458	2.10845	1.06387	1000
0.16	0.38	1.5136	1.05064	2.10183	1.05119	1000
0.16	0.4	1.51383	1.05568	2.09487	1.03918	1000
0.16	0.42	1.51774	1.06338	2.093	1.02961	1000
0.16	0.44	1.50833	1.06011	2.07527	1.01516	1000
0.16	0.46	1.53062	1.08185	2.097	1.01515	1000
0.16	0.48	1.51924	1.07648	2.0777	1.00122	1000
0.16	0.5	1.50907	1.07191	2.06026	0.988351	1000
0.16	0.52	1.50957	1.07554	2.05635	0.980814	1000
0.16	0.54	1.51971	1.08671	2.06471	0.977998	1000
0.16	0.56	1.51203	1.08348	2.05131	0.967839	1000
0.16	0.58	1.50846	1.08332	2.04329	0.959966	1000
0.16	0.6	1.51373	1.09009	2.04646	0.956373	1000
0.16	0.62	1.50507	1.08558	2.03261	0.947025	1000
0.16	0.64	1.52064	1.10024	2.04913	0.948892	1000
0.16	0.66	1.5003	1.08617	2.02117	0.935003	1000
0.16	0.68	1.51672	1.10122	2.03918	0.937959	1000
0.16	0.7	1.50992	1.0977	2.02846	0.93076	1000
0.16	0.72	1.50495	1.09551	2.02014	0.924622	1000
0.16	0.74	1.50341	1.09594	2.01632	0.920378	1000
0.16	0.76	1.51907	1.10992	2.03422	0.924302	1000
0.16	0.78	1.50518	1.10038	2.01518	0.914801	1000
0.16	0.8	1.51021	1.10571	2.02004	0.914326	1000
0.16	0.82	1.51559	1.11125	2.02553	0.914282	1000
0.16	0.84	1.50473	1.10388	2.01062	0.906741	1000
0.16	0.86	1.50695	1.10675	2.01239	0.905647	1000
0.16	0.88	1.51923	1.11747	2.02701	0.909539	1000
0.16	0.9	1.51696	1.11661	2.02343	0.906814	1000
0.16	0.92	1.51976	1.11973	2.0263	0.906568	1000
0.16	0.94	1.50806	1.11141	2.01071	0.899302	1000
0.16	0.96	1.50533	1.11005	2.00675	0.896706	1000
0.16	0.98	1.51287	1.11673	2.01585	0.899128	1000
0.16	1	1.51015	1.11523	2.01211	0.896888	1000
0.18	0	NA	NA	NA	NA	NA
0.18	0.02	NA	NA	NA	NA	NA
0.18	0.04	NA	NA	NA	NA	NA
0.18	0.06	NA	NA	NA	NA	NA
0.18	0.08	NA	NA	NA	NA	NA
0.18	0.1	NA	NA	NA	NA	NA
0.18	0.12	NA	NA	NA	NA	NA
0.18	0.14	NA	NA	NA	NA	NA
0.18	0.16	NA	NA	NA	NA	NA
0.18	0.18	1.50173	0.976336	2.191	1.21467	1000
0.18	0.2	1.50115	0.986029	2.17296	1.18694	1000
0.18	0.22	1.51293	1.00421	2.17193	1.16772	1000
0.18	0.24	1.51384	1.01373	2.15917	1.14544	1000
0.18	0.26	1.5369	1.03976	2.17483	1.13507	1000
0.18	0.28	1.52333	1.0362	2.14668	1.11047	1000
0.18	0.3	1.50327	1.02697	2.11156	1.08459	1000
0.18	0.32	1.49387	1.02573	2.09034	1.06461	1000
0.18	0.34	1.52256	1.05428	2.11676	1.06247	1000
0.18	0.36	1.51004	1.04971	2.09326	1.04355	1000
0.18	0.38	1.5149	1.05852	2.09183	1.03331	1000
0.18	0.4	1.52598	1.07199	2.09858	1.02658	1000
0.18	0.42	1.51741	1.0694	2.08182	1.01241	1000
0.18	0.44	1.52078	1.0762	2.08006	1.00386	1000
0.18	0.46	1.50991	1.07132	2.06129	0.989978	1000
0.18	0.48	1.49862	1.06581	2.04242	0.976611	1000
0.18	0.5	1.5063	1.0753	2.04718	0.97188	1000
0.18	0.52	1.50169	1.07475	2.0372	0.962449	1000
0.18	0.54	1.50896	1.0835	2.04215	0.958654	1000
0.18	0.56	1.51267	1.08924	2.04304	0.953798	1000
0.18	0.58	1.50714	1.0874	2.03277	0.94537	1000
0.18	0.6	1.4994	1.08365	2.02001	0.936358	1000
0.18	0.62	1.5131	1.0969	2.03402	0.937117	1000
0.18	0.64	1.5172	1.10234	2.03638	0.934042	1000
0.18	0.66	1.50647	1.09579	2.02055	0.924763	1000
0.18	0.68	1.51079	1.10114	2.02356	0.922418	1000
0.18	0.7	1.51881	1.10937	2.03141	0.92204	1000
0.18	0.72	1.51565	1.1085	2.02552	0.917021	1000
0.18	0.74	1.52645	1.11868	2.03716	0.918471	1000
0.18	0.76	1.50696	1.10467	2.01122	0.906554	1000
0.18	0.78	1.51606	1.11327	2.02113	0.907859	1000
0.18	0.8	1.51392	1.11286	2.01709	0.904228	1000
0.18	0.82	1.50757	1.10908	2.00782	0.89874	1000
0.18	0.84	1.51347	1.11489	2.01416	0.899268	1000
0.18	0.86	1.51434	1.11665	2.01432	0.897668	1000
0.18	0.88	1.50135	1.10739	1.99698	0.889586	1000
0.18	0.9	1.50818	1.11373	2.00478	0.89105	1000
0.18	0.92	1.51339	1.1187	2.01076	0.892055	1000
0.18	0.94	1.52849	1.13136	2.02942	0.898066	1000
0.18	0.96	1.51799	1.12378	2.0158	0.892021	1000
0.18	0.98	1.52222	1.12785	2.02066	0.892808	1000
0.18	1	1.51839	1.12542	2.01563	0.890212	1000
0.2	0	NA	NA	NA	NA	NA
0.2	0.02	NA	NA	NA	NA	NA
0.2	0.04	NA	NA	NA	NA	NA
0.2	0.06	NA	NA	NA	NA	NA
0.2	0.08	NA	NA	NA	NA	NA
0.2	0.1	NA	NA	NA	NA	NA
0.2	0.12	NA	NA	NA	NA	NA
0.2	0.14	NA	NA	NA	NA	NA
0.2	0.16	NA	NA	NA	NA	NA
0.2	0.18	NA	NA	NA	NA	NA
0.2	0.2	1.49276	0.989	2.14646	1.15746	1000
0.2	0.22	1.51684	1.01657	2.16166	1.14509	1000
0.2	0.24	1.50341	1.01401	2.13201	1.118	1000
0.2	0.26	1.50346	1.02141	2.12018	1.09876	1000
0.2	0.28	1.49255	1.01964	2.0959	1.07627	1000
0.2	0.3	1.52001	1.04776	2.11967	1.07191	1000
0.2	0.32	1.50979	1.04546	2.0981	1.05264	1000
0.2	0.34	1.4942	1.03843	2.07072	1.0323	1000
0.2	0.36	1.49808	1.04659	2.06782	1.02123	1000
0.2	0.38	1.49758	1.05093	2.06014	1.00921	1000
0.2	0.4	1.53151	1.08257	2.09515	1.01258	1000
0.2	0.42	1.50596	1.06625	2.05786	0.991609	1000
0.2	0.44	1.49515	1.06145	2.03903	0.977574	1000
0.2	0.46	1.52005	1.08497	2.06442	0.97946	1000
0.2	0.48	1.50853	1.07915	2.04551	0.966362	1000
0.2	0.5	1.50692	1.08104	2.0391	0.95806	1000
0.2	0.52	1.51363	1.08945	2.04319	0.953744	1000
0.2	0.54	1.51274	1.09156	2.03831	0.946753	1000
0.2	0.56	1.49589	1.08067	2.01407	0.933405	1000
0.2	0.58	1.50806	1.09292	2.02574	0.932821	1000
0.2	0.6	1.52623	1.10983	2.0451	0.935276	1000
0.2	0.62	1.49632	1.08807	2.00542	0.917344	1000
0.2	0.64	1.51402	1.10431	2.02465	0.920334	1000
0.2	0.66	1.52245	1.113	2.03269	0.919692	1000
0.2	0.68	1.49617	1.09381	1.99793	0.904119	1000
0.2	0.7	1.51642	1.11173	2.02097	0.909232	1000
0.2	0.72	1.50669	1.10556	2.00705	0.901499	1000
0.2	0.74	1.51016	1.10986	2.00963	0.899769	1000
0.2	0.76	1.51346	1.1139	2.01215	0.898251	1000
0.2	0.78	1.51406	1.11571	2.01147	0.89576	1000
0.2	0.8	1.50037	1.10612	1.99296	0.886844	1000
0.2	0.82	1.49809	1.10545	1.989	0.883544	1000
0.2	0.84	1.51404	1.11923	2.00787	0.888637	1000
0.2	0.86	1.51976	1.12478	2.01417	0.889392	1000
0.2	0.88	1.52625	1.13089	2.02148	0.890588	1000
0.2	0.9	1.51072	1.11945	2.00127	0.881821	1000
0.2	0.92	1.5096	1.11937	1.99928	0.879908	1000
0.2	0.94	1.5183	1.12696	2.00983	0.882876	1000
0.2	0.96	1.52642	1.13409	2.01967	0.885574	1000
0.2	0.98	1.51689	1.12727	2.00715	0.879885	1000
0.2	1	1.5141	1.12569	2.00333	0.877645	1000
0.22	0	NA	NA	NA	NA	NA
0.22	0.02	NA	NA	NA	NA	NA
0.22	0.04	NA	NA	NA	NA	NA
0.22	0.06	NA	NA	NA	NA	NA
0.22	0.08	NA	NA	NA	NA	NA
0.22	0.1	NA	NA	NA	NA	NA
0.22	0.12	NA	NA	NA	NA	NA
0.22	0.14	NA	NA	NA	NA	NA
0.22	0.16	NA	NA	NA	NA	NA
0.22	0.18	NA	NA	NA	NA	NA
0.22	0.2	NA	NA	NA	NA	NA
0.22	0.22	1.51743	1.02526	2.14874	1.12348	1000
0.22	0.24	1.50038	1.01941	2.1154	1.096	1000
0.22	0.26	1.51132	1.03513	2.11754	1.08241	1000
0.22	0.28	1.50519	1.03679	2.09973	1.06294	1000
0.22	0.3	1.51537	1.05083	2.10285	1.05201	1000
0.22	0.32	1.50761	1.05028	2.08468	1.0344	1000
0.22	0.34	1.50663	1.05464	2.07563	1.02099	1000
0.22	0.36	1.48512	1.04228	2.04208	0.999798	1000
0.22	0.38	1.5049	1.06262	2.05951	0.99689	1000
0.22	0.4	1.51397	1.07418	2.0644	0.990218	1000
0.22	0.42	1.50329	1.06952	2.04561	0.976091	1000
0.22	0.44	1.51565	1.0832	2.05535	0.972149	1000
0.22	0.46	1.50875	1.08111	2.04202	0.960909	1000
0.22	0.48	1.50824	1.08398	2.03681	0.952836	1000
0.22	0.5	1.50182	1.08187	2.0247	0.942827	1000
0.22	0.52	1.51111	1.09223	2.03217	0.93994	1000
0.22	0.54	1.51732	1.09991	2.03614	0.936229	1000
0.22	0.56	1.52485	1.1085	2.04199	0.933488	1000
0.22	0.58	1.50459	1.0946	2.01397	0.919369	1000
0.22	0.6	1.50588	1.09788	2.01266	0.914784	1000
0.22	0.62	1.51126	1.10434	2.01657	0.912225	1000
0.22	0.64	1.51003	1.10533	2.01254	0.907206	1000
0.22	0.66	1.48674	1.08852	1.98155	0.893026	1000
0.22	0.68	1.50059	1.1014	1.99647	0.895066	1000
0.22	0.7	1.50318	1.10513	1.99768	0.892552	1000
0.22	0.72	1.50939	1.11165	2.00359	0.891932	1000
0.22	0.74	1.51782	1.11985	2.01247	0.892618	1000
0.22	0.76	1.50465	1.1107	1.99454	0.88384	1000
0.22	0.78	1.51036	1.11655	2.00021	0.883658	1000
0.22	0.8	1.51517	1.12159	2.005	0.883416	1000
0.22	0.82	1.51182	1.12004	1.99971	0.879671	1000
0.22	0.84	1.51778	1.12583	2.00617	0.880343	1000
0.22	0.86	1.51435	1.12405	2.00111	0.877062	1000
0.22	0.88	1.51514	1.12562	2.00123	0.875613	1000
0.22	0.9	1.51867	1.12926	2.005	0.875737	1000
0.22	0.92	1.5096	1.12285	1.99304	0.870195	1000
0.22	0.94	1.50782	1.12218	1.99026	0.868072	1000
0.22	0.96	1.52527	1.13667	2.01184	0.87517	1000
0.22	0.98	1.51057	1.12567	1.99297	0.867305	1000
0.22	1	1.5066	1.1231	1.98769	0.864592	1000
0.24	0	NA	NA	NA	NA	NA
0.24	0.02	NA	NA	NA	NA	NA
0.24	0.04	NA	NA	NA	NA	NA
0.24	0.06	NA	NA	NA	NA	NA
0.24	0.08	NA	NA	NA	NA	NA
0.24	0.1	NA	NA	NA	NA	NA
0.24	0.12	NA	NA	NA	NA	NA
0.24	0.14	NA	NA	NA	NA	NA
0.24	0.16	NA	NA	NA	NA	NA
0.24	0.18	NA	NA	NA	NA	NA
0.24	0.2	NA	NA	NA	NA	NA
0.24	0.22	NA	NA	NA	NA	NA
0.24	0.24	1.49646	1.02357	2.0988	1.07523	1000
0.24	0.26	1.52126	1.04995	2.11852	1.06857	1000
0.24	0.28	1.51856	1.05398	2.10545	1.05147	1000
0.24	0.3	1.50164	1.04615	2.0759	1.02975	1000
0.24	0.32	1.51283	1.06049	2.08131	1.02082	1000
0.24	0.34	1.50185	1.05669	2.06037	1.00368	1000
0.24	0.36	1.52752	1.08188	2.08474	1.00286	1000
0.24	0.38	1.51709	1.07789	2.06557	0.987682	1000
0.24	0.4	1.51695	1.08183	2.05948	0.977653	1000
0.24	0.42	1.50405	1.07524	2.03827	0.963028	1000
0.24	0.44	1.50785	1.08188	2.0378	0.955923	1000
0.24	0.46	1.51246	1.08894	2.03869	0.949754	1000
0.24	0.48	1.51309	1.09255	2.0351	0.942544	1000
0.24	0.5	1.51225	1.09485	2.02998	0.935135	1000
0.24	0.52	1.51207	1.09747	2.02601	0.928539	1000
0.24	0.54	1.50955	1.09802	2.01944	0.921422	1000
0.24	0.56	1.51832	1.10755	2.02692	0.919366	1000
0.24	0.58	1.52903	1.11847	2.03701	0.918541	1000
0.24	0.6	1.5188	1.11241	2.0217	0.909285	1000
0.24	0.62	1.50246	1.10127	1.99907	0.897796	1000
0.24	0.64	1.51775	1.1155	2.01546	0.899966	1000
0.24	0.66	1.51112	1.11197	2.00515	0.893174	1000
0.24	0.68	1.49951	1.10433	1.98877	0.884439	1000
0.24	0.7	1.52159	1.12366	2.01412	0.89046	1000
0.24	0.72	1.49858	1.1067	1.98394	0.877238	1000
0.24	0.74	1.51266	1.11937	1.99981	0.880437	1000
0.24	0.76	1.50492	1.11451	1.98873	0.874219	1000
0.24	0.78	1.51191	1.12134	1.99612	0.874779	1000
0.24	0.8	1.51427	1.12438	1.99783	0.873452	1000
0.24	0.82	1.51546	1.1264	1.99827	0.871872	1000
0.24	0.84	1.50865	1.12199	1.98887	0.866884	1000
0.24	0.86	1.51445	1.12752	1.99529	0.867769	1000
0.24	0.88	1.5128	1.1271	1.99246	0.865364	1000
0.24	0.9	1.50931	1.12517	1.98731	0.862143	1000
0.24	0.92	1.50414	1.1218	1.98034	0.858546	1000
0.24	0.94	1.51463	1.13077	1.99316	0.862391	1000
0.24	0.96	1.51157	1.12903	1.98881	0.859786	1000
0.24	0.98	1.51315	1.13092	1.99045	0.859534	1000
0.24	1	1.52388	1.13989	2.0039	0.864011	1000
0.26	0	NA	NA	NA	NA	NA
0.26	0.02	NA	NA	NA	NA	NA
0.26	0.04	NA	NA	NA	NA	NA
0.26	0.06	NA	NA	NA	NA	NA
0.26	0.08	NA	NA	NA	NA	NA
0.26	0.1	NA	NA	NA	NA	NA
0.26	0.12	NA	NA	NA	NA	NA
0.26	0.14	NA	NA	NA	NA	NA
0.26	0.16	NA	NA	NA	NA	NA
0.26	0.18	NA	NA	NA	NA	NA
0.26	0.2	NA	NA	NA	NA	NA
0.26	0.22	NA	NA	NA	NA	NA
0.26	0.24	NA	NA	NA	NA	NA
0.26	0.26	1.50232	1.04121	2.08519	1.04399	1000
0.26	0.28	1.51094	1.05394	2.08646	1.03253	1000
0.26	0.3	1.50052	1.05116	2.06517	1.01401	1000
0.26	0.32	1.50484	1.05975	2.06259	1.00285	1000
0.26	0.34	1.52036	1.07696	2.07429	0.997332	1000
0.26	0.36	1.51406	1.07634	2.05996	0.983618	1000
0.26	0.38	1.50883	1.0763	2.04747	0.971163	1000
0.26	0.4	1.4997	1.07287	2.03063	0.957763	1000
0.26	0.42	1.51255	1.08686	2.041	0.954144	1000
0.26	0.44	1.50005	1.08022	2.02088	0.940655	1000
0.26	0.46	1.51168	1.09278	2.03052	0.937743	1000
0.26	0.48	1.50169	1.08774	2.01412	0.926382	1000
0.26	0.5	1.50857	1.09616	2.01861	0.92245	1000
0.26	0.52	1.50015	1.09203	2.00471	0.912684	1000
0.26	0.54	1.5044	1.09798	2.00651	0.908526	1000
0.26	0.56	1.51062	1.10534	2.01097	0.905629	1000
0.26	0.58	1.51086	1.10779	2.00836	0.900577	1000
0.26	0.6	1.51299	1.11158	2.00829	0.89671	1000
0.26	0.62	1.50994	1.11108	2.00204	0.890967	1000
0.26	0.64	1.51957	1.12067	2.01158	0.890906	1000
0.26	0.66	1.52134	1.12386	2.01163	0.887775	1000
0.26	0.68	1.51579	1.12101	2.00285	0.881838	1000
0.26	0.7	1.51299	1.12029	1.99757	0.877282	1000
0.26	0.72	1.51408	1.1226	1.99728	0.874683	1000
0.26	0.74	1.50982	1.12053	1.99051	0.869972	1000
0.26	0.76	1.51973	1.12975	2.00138	0.871626	1000
0.26	0.78	1.50669	1.12051	1.98397	0.863463	1000
0.26	0.8	1.51732	1.13012	1.99604	0.865924	1000
0.26	0.82	1.50714	1.12304	1.98233	0.859298	1000
0.26	0.84	1.51535	1.13056	1.99162	0.861065	1000
0.26	0.86	1.51581	1.13182	1.99139	0.859571	1000
0.26	0.88	1.51731	1.13387	1.99257	0.858707	1000
0.26	0.9	1.51938	1.13624	1.99468	0.858443	1000
0.26	0.92	1.5147	1.13327	1.9882	0.854932	1000
0.26	0.94	1.5148	1.13399	1.98796	0.85397	1000
0.26	0.96	1.52248	1.14075	1.99716	0.856415	1000
0.26	0.98	1.51882	1.13834	1.99246	0.854119	1000
0.26	1	1.51085	1.13256	1.98216	0.849604	1000
0.28	0	NA	NA	NA	NA	NA
0.28	0.02	NA	NA	NA	NA	NA
0.28	0.04	NA	NA	NA	NA	NA
0.28	0.06	NA	NA	NA	NA	NA
0.28	0.08	NA	NA	NA	NA	NA
0.28	0.1	NA	NA	NA	NA	NA
0.28	0.12	NA	NA	NA	NA	NA
0.28	0.14	NA	NA	NA	NA	NA
0.28	0.16	NA	NA	NA	NA	NA
0.28	0.18	NA	NA	NA	NA	NA
0.28	0.2	NA	NA	NA	NA	NA
0.28	0.22	NA	NA	NA	NA	NA
0.28	0.24	NA	NA	NA	NA	NA
0.28	0.26	NA	NA	NA	NA	NA
0.28	0.28	1.51637	1.06403	2.08413	1.0201	1000
0.28	0.3	1.51641	1.06934	2.07601	1.00667	1000
0.28	0.32	1.50306	1.06349	2.05227	0.988774	1000
0.28	0.34	1.51673	1.0791	2.06194	0.982834	1000
0.28	0.36	1.51969	1.0858	2.05912	0.973316	1000
0.28	0.38	1.5072	1.07974	2.03803	0.958295	1000
0.28	0.4	1.50423	1.08106	2.02897	0.947914	1000
0.28	0.42	1.50787	1.08753	2.02832	0.940787	1000
0.28	0.44	1.50543	1.08887	2.02062	0.931745	1000
0.28	0.46	1.52126	1.10478	2.03548	0.930695	1000
0.28	0.48	1.52176	1.10811	2.03203	0.923918	1000
0.28	0.5	1.50534	1.09757	2.00831	0.910744	1000
0.28	0.52	1.51858	1.11087	2.02092	0.910043	1000
0.28	0.54	1.50487	1.10217	2.00094	0.898774	1000
0.28	0.56	1.51621	1.11362	2.01173	0.898113	1000
0.28	0.58	1.50087	1.10338	1.99024	0.886863	1000
0.28	0.6	1.52422	1.12428	2.01617	0.891896	1000
0.28	0.62	1.50179	1.10803	1.98633	0.878292	1000
0.28	0.64	1.51778	1.12276	2.00367	0.880911	1000
0.28	0.66	1.49573	1.10663	1.97457	0.867942	1000
0.28	0.68	1.50779	1.11795	1.98746	0.869513	1000
0.28	0.7	1.51401	1.12445	1.9934	0.868952	1000
0.28	0.72	1.51026	1.12281	1.9872	0.864385	1000
0.28	0.74	1.50654	1.12112	1.98115	0.860029	1000
0.28	0.76	1.50802	1.12354	1.98162	0.858083	1000
0.28	0.78	1.50237	1.12017	1.97338	0.853202	1000
0.28	0.8	1.52367	1.13833	1.99867	0.860339	1000
0.28	0.82	1.51437	1.13187	1.9862	0.854335	1000
0.28	0.84	1.50801	1.12772	1.97738	0.849666	1000
0.28	0.86	1.5076	1.12827	1.97606	0.847791	1000
0.28	0.88	1.51388	1.13407	1.98325	0.849178	1000
0.28	0.9	1.51331	1.1344	1.98192	0.847524	1000
0.28	0.92	1.52333	1.14305	1.994	0.850943	1000
0.28	0.94	1.51783	1.13931	1.98675	0.847435	1000
0.28	0.96	1.51796	1.13998	1.98662	0.846642	1000
0.28	0.98	1.52871	1.14903	1.99991	0.850876	1000
0.28	1	1.52087	1.14335	1.98977	0.846421	1000
0.3	0	NA	NA	NA	NA	NA
0.3	0.02	NA	NA	NA	NA	NA
0.3	0.04	NA	NA	NA	NA	NA
0.3	0.06	NA	NA	NA	NA	NA
0.3	0.08	NA	NA	NA	NA	NA
0.3	0.1	NA	NA	NA	NA	NA
0.3	0.12	NA	NA	NA	NA	NA
0.3	0.14	NA	NA	NA	NA	NA
0.3	0.16	NA	NA	NA	NA	NA
0.3	0.18	NA	NA	NA	NA	NA
0.3	0.2	NA	NA	NA	NA	NA
0.3	0.22	NA	NA	NA	NA	NA
0.3	0.24	NA	NA	NA	NA	NA
0.3	0.26	NA	NA	NA	NA	NA
0.3	0.28	NA	NA	NA	NA	NA
0.3	0.3	1.49992	1.06109	2.04814	0.987046	1000
0.3	0.32	1.50586	1.07058	2.04813	0.977553	1000
0.3	0.34	1.50937	1.07782	2.04574	0.967924	1000
0.3	0.36	1.51202	1.08413	2.04278	0.958643	1000
0.3	0.38	1.50525	1.08255	2.02883	0.946276	1000
0.3	0.4	1.51444	1.09358	2.03472	0.941135	1000
0.3	0.42	1.50805	1.09185	2.02203	0.930177	1000
0.3	0.44	1.51311	1.09913	2.02362	0.924491	1000
0.3	0.46	1.51436	1.10317	2.02091	0.917741	1000
0.3	0.48	1.50745	1.10039	2.00861	0.908227	1000
0.3	0.5	1.5117	1.10646	2.01013	0.903669	1000
0.3	0.52	1.51749	1.11365	2.01378	0.900129	1000
0.3	0.54	1.51523	1.11417	2.00789	0.893722	1000
0.3	0.56	1.51794	1.11858	2.0083	0.889714	1000
0.3	0.58	1.50791	1.11252	1.99335	0.880826	1000
0.3	0.6	1.50336	1.1108	1.98529	0.874494	1000
0.3	0.62	1.50739	1.11588	1.98788	0.871993	1000
0.3	0.64	1.5159	1.12451	1.9961	0.871591	1000
0.3	0.66	1.51721	1.12719	1.99572	0.868539	1000
0.3	0.68	1.50812	1.12137	1.98277	0.8614	1000
0.3	0.7	1.51079	1.12498	1.98436	0.859374	1000
0.3	0.72	1.5119	1.12722	1.98416	0.856943	1000
0.3	0.74	1.52329	1.13768	1.99675	0.859071	1000
0.3	0.76	1.51152	1.12935	1.98104	0.851685	1000
0.3	0.78	1.50932	1.12869	1.97713	0.848438	1000
0.3	0.8	1.50733	1.12814	1.97358	0.845439	1000
0.3	0.82	1.50177	1.12467	1.96571	0.841038	1000
0.3	0.84	1.52345	1.14295	1.9918	0.848846	1000
0.3	0.86	1.51208	1.13467	1.97697	0.842301	1000
0.3	0.88	1.50658	1.13101	1.96948	0.838472	1000
0.3	0.9	1.50821	1.13311	1.97082	0.837709	1000
0.3	0.92	1.51399	1.13832	1.9777	0.839383	1000
0.3	0.94	1.50945	1.13533	1.97162	0.836288	1000
0.3	0.96	1.50528	1.13262	1.96598	0.833364	1000
0.3	0.98	1.51058	1.13735	1.97241	0.835055	1000
0.3	1	1.50467	1.13314	1.96478	0.83164	1000
0.32	0	NA	NA	NA	NA	NA
0.32	0.02	NA	NA	NA	NA	NA
0.32	0.04	NA	NA	NA	NA	NA
0.32	0.06	NA	NA	NA	NA	NA
0.32	0.08	NA	NA	NA	NA	NA
0.32	0.1	NA	NA	NA	NA	NA
0.32	0.12	NA	NA	NA	NA	NA
0.32	0.14	NA	NA	NA	NA	NA
0.32	0.16	NA	NA	NA	NA	NA
0.32	0.18	NA	NA	NA	NA	NA
0.32	0.2	NA	NA	NA	NA	NA
0.32	0.22	NA	NA	NA	NA	NA
0.32	0.24	NA	NA	NA	NA	NA
0.32	0.26	NA	NA	NA	NA	NA
0.32	0.28	NA	NA	NA	NA	NA
0.32	0.3	NA	NA	NA	NA	NA
0.32	0.32	1.49734	1.06829	2.03081	0.962517	1000
0.32	0.34	1.51908	1.09017	2.05071	0.960539	1000
0.32	0.36	1.50851	1.08562	2.03196	0.946331	1000
0.32	0.38	1.51084	1.09121	2.02928	0.93807	1000
0.32	0.4	1.49366	1.08077	2.00335	0.922581	1000
0.32	0.42	1.51958	1.1051	2.03004	0.92494	1000
0.32	0.44	1.51037	1.10073	2.01444	0.913704	1000
0.32	0.46	1.50879	1.10236	2.00846	0.906097	1000
0.32	0.48	1.50386	1.10109	1.99867	0.897579	1000
0.32	0.5	1.51161	1.10993	2.00454	0.894611	1000
0.32	0.52	1.49912	1.10221	1.98608	0.883868	1000
0.32	0.54	1.50185	1.10669	1.98634	0.879657	1000
0.32	0.56	1.51358	1.11837	1.99779	0.879414	1000
0.32	0.58	1.51363	1.12041	1.99521	0.874801	1000
0.32	0.6	1.51323	1.12199	1.9923	0.870311	1000
0.32	0.62	1.51978	1.12908	1.99802	0.868946	1000
0.32	0.64	1.50756	1.12086	1.98105	0.860191	1000
0.32	0.66	1.50753	1.12241	1.97904	0.856628	1000
0.32	0.68	1.51361	1.1288	1.98476	0.855961	1000
0.32	0.7	1.51606	1.13218	1.98608	0.853895	1000
0.32	0.72	1.50521	1.12471	1.9713	0.846591	1000
0.32	0.74	1.52205	1.13952	1.99068	0.851162	1000
0.32	0.76	1.51691	1.13653	1.98305	0.846515	1000
0.32	0.78	1.52724	1.14593	1.99466	0.848737	1000
0.32	0.8	1.5117	1.13442	1.97445	0.840035	1000
0.32	0.82	1.52517	1.14617	1.99019	0.844017	1000
0.32	0.84	1.51984	1.14272	1.98296	0.840242	1000
0.32	0.86	1.5105	1.13608	1.97052	0.834437	1000
0.32	0.88	1.50992	1.13634	1.96927	0.832927	1000
0.32	0.9	1.51643	1.14221	1.9769	0.834699	1000
0.32	0.92	1.51952	1.14538	1.9802	0.834827	1000
0.32	0.94	1.51982	1.14618	1.98027	0.83409	1000
0.32	0.96	1.52036	1.14717	1.98059	0.833425	1000
0.32	0.98	1.51054	1.13985	1.96803	0.82818	1000
0.32	1	1.5107	1.1404	1.96817	0.827778	1000
0.34	0	NA	NA	NA	NA	NA
0.34	0.02	NA	NA	NA	NA	NA
0.34	0.04	NA	NA	NA	NA	NA
0.34	0.06	NA	NA	NA	NA	NA
0.34	0.08	NA	NA	NA	NA	NA
0.34	0.1	NA	NA	NA	NA	NA
0.34	0.12	NA	NA	NA	NA	NA
0.34	0.14	NA	NA	NA	NA	NA
0.34	0.16	NA	NA	NA	NA	NA
0.34	0.18	NA	NA	NA	NA	NA
0.34	0.2	NA	NA	NA	NA	NA
0.34	0.22	NA	NA	NA	NA	NA
0.34	0.24	NA	NA	NA	NA	NA
0.34	0.26	NA	NA	NA	NA	NA
0.34	0.28	NA	NA	NA	NA	NA
0.34	0.3	NA	NA	NA	NA	NA
0.34	0.32	NA	NA	NA	NA	NA
0.34	0.34	1.49468	1.07451	2.01494	0.940422	1000
0.34	0.36	1.51628	1.09591	2.03534	0.93944	1000
0.34	0.38	1.50622	1.09134	2.01781	0.926469	1000
0.34	0.4	1.51459	1.10156	2.023	0.921444	1000
0.34	0.42	1.5033	1.09554	2.00472	0.909181	1000
0.34	0.44	1.52196	1.11371	2.02308	0.90937	1000
0.34	0.46	1.51102	1.10765	2.00588	0.898233	1000
0.34	0.48	1.50266	1.10349	1.99202	0.888535	1000
0.34	0.5	1.50515	1.10801	1.99161	0.883594	1000
0.34	0.52	1.50854	1.1131	1.99254	0.879443	1000
0.34	0.54	1.51567	1.12111	1.99826	0.877154	1000
0.34	0.56	1.51249	1.1206	1.99165	0.87105	1000
0.34	0.58	1.51386	1.12367	1.99074	0.867072	1000
0.34	0.6	1.51319	1.12497	1.98757	0.862605	1000
0.34	0.62	1.50215	1.11774	1.97192	0.854181	1000
0.34	0.64	1.51583	1.13045	1.9866	0.856143	1000
0.34	0.66	1.5048	1.12306	1.97124	0.848183	1000
0.34	0.68	1.50979	1.12853	1.97567	0.84714	1000
0.34	0.7	1.51975	1.13794	1.98623	0.848292	1000
0.34	0.72	1.49637	1.1203	1.95611	0.835806	1000
0.34	0.74	1.51831	1.13923	1.9817	0.84247	1000
0.34	0.76	1.52639	1.14685	1.99041	0.843562	1000
0.34	0.78	1.5196	1.14243	1.98098	0.838558	1000
0.34	0.8	1.51363	1.13857	1.97266	0.834084	1000
0.34	0.82	1.51026	1.13677	1.96761	0.830846	1000
0.34	0.84	1.51727	1.14322	1.97559	0.832375	1000
0.34	0.86	1.51666	1.14354	1.97406	0.830515	1000
0.34	0.88	1.50705	1.13654	1.96156	0.825012	1000
0.34	0.9	1.51359	1.14246	1.96917	0.826712	1000
0.34	0.92	1.5088	1.13923	1.96282	0.823588	1000
0.34	0.94	1.51267	1.1429	1.96723	0.824335	1000
0.34	0.96	1.51671	1.14662	1.9721	0.825481	1000
0.34	0.98	1.50989	1.14169	1.96326	0.821563	1000
0.34	1	1.51755	1.14826	1.97269	0.824433	1000
0.36	0	NA	NA	NA	NA	NA
0.36	0.02	NA	NA	NA	NA	NA
0.36	0.04	NA	NA	NA	NA	NA
0.36	0.06	NA	NA	NA	NA	NA
0.36	0.08	NA	NA	NA	NA	NA
0.36	0.1	NA	NA	NA	NA	NA
0.36	0.12	NA	NA	NA	NA	NA
0.36	0.14	NA	NA	NA	NA	NA
0.36	0.16	NA	NA	NA	NA	NA
0.36	0.18	NA	NA	NA	NA	NA
0.36	0.2	NA	NA	NA	NA	NA
0.36	0.22	NA	NA	NA	NA	NA
0.36	0.24	NA	NA	NA	NA	NA
0.36	0.26	NA	NA	NA	NA	NA
0.36	0.28	NA	NA	NA	NA	NA
0.36	0.3	NA	NA	NA	NA	NA
0.36	0.32	NA	NA	NA	NA	NA
0.36	0.34	NA	NA	NA	NA	NA
0.36	0.36	1.52299	1.1051	2.03788	0.932781	1000
0.36	0.38	1.51344	1.10087	2.02111	0.92024	1000
0.36	0.4	1.51603	1.10626	2.01944	0.913182	1000
0.36	0.42	1.51628	1.10956	2.0153	0.905741	1000
0.36	0.44	1.50723	1.10508	2.00021	0.895133	1000
0.36	0.46	1.51478	1.11398	2.00549	0.891508	1000
0.36	0.48	1.51069	1.1132	1.99694	0.883739	1000
0.36	0.5	1.52285	1.1255	2.00836	0.882862	1000
0.36	0.52	1.5087	1.11628	1.98811	0.871828	1000
0.36	0.54	1.50352	1.11422	1.97894	0.864722	1000
0.36	0.56	1.50661	1.11875	1.98	0.861242	1000
0.36	0.58	1.49876	1.11428	1.96799	0.853707	1000
0.36	0.6	1.52092	1.13407	1.99266	0.858584	1000
0.36	0.62	1.51679	1.1324	1.9855	0.853104	1000
0.36	0.64	1.50493	1.12436	1.96909	0.844733	1000
0.36	0.66	1.50475	1.1257	1.96698	0.841284	1000
0.36	0.68	1.50376	1.1263	1.9641	0.837807	1000
0.36	0.7	1.51701	1.13835	1.97879	0.840438	1000
0.36	0.72	1.51098	1.13469	1.97001	0.835323	1000
0.36	0.74	1.52213	1.14487	1.98232	0.83745	1000
0.36	0.76	1.51771	1.14235	1.9758	0.833452	1000
0.36	0.78	1.50156	1.13034	1.95484	0.824493	1000
0.36	0.8	1.51963	1.14587	1.97617	0.8303	1000
0.36	0.82	1.52282	1.14929	1.97931	0.830022	1000
0.36	0.84	1.5191	1.14712	1.97386	0.826737	1000
0.36	0.86	1.50892	1.1397	1.96064	0.82094	1000
0.36	0.88	1.50424	1.13665	1.95422	0.817578	1000
0.36	0.9	1.52287	1.1522	1.97696	0.82476	1000
0.36	0.92	1.51399	1.14564	1.96555	0.819914	1000
0.36	0.94	1.51131	1.14407	1.96187	0.8178	1000
0.36	0.96	1.52459	1.15523	1.97808	0.822855	1000
0.36	0.98	1.50589	1.14074	1.95458	0.813842	1000
0.36	1	1.52754	1.1584	1.98157	0.823175	1000
0.38	0	NA	NA	NA	NA	NA
0.38	0.02	NA	NA	NA	NA	NA
0.38	0.04	NA	NA	NA	NA	NA
0.38	0.06	NA	NA	NA	NA	NA
0.38	0.08	NA	NA	NA	NA	NA
0.38	0.1	NA	NA	NA	NA	NA
0.38	0.12	NA	NA	NA	NA	NA
0.38	0.14	NA	NA	NA	NA	NA
0.38	0.16	NA	NA	NA	NA	NA
0.38	0.18	NA	NA	NA	NA	NA
0.38	0.2	NA	NA	NA	NA	NA
0.38	0.22	NA	NA	NA	NA	NA
0.38	0.24	NA	NA	NA	NA	NA
0.38	0.26	NA	NA	NA	NA	NA
0.38	0.28	NA	NA	NA	NA	NA
0.38	0.3	NA	NA	NA	NA	NA
0.38	0.32	NA	NA	NA	NA	NA
0.38	0.34	NA	NA	NA	NA	NA
0.38	0.36	NA	NA	NA	NA	NA
0.38	0.38	1.51313	1.10403	2.01571	0.911676	1000
0.38	0.4	1.50702	1.10225	2.00363	0.901384	1000
0.38	0.42	1.5132	1.11027	2.00679	0.896524	1000
0.38	0.44	1.50404	1.10563	1.99168	0.886052	1000
0.38	0.46	1.51398	1.11638	1.99994	0.883559	1000
0.38	0.48	1.51243	1.11764	1.99458	0.876937	1000
0.38	0.5	1.52156	1.12741	2.00243	0.875012	1000
0.38	0.52	1.51091	1.12096	1.98649	0.86553	1000
0.38	0.54	1.50938	1.1218	1.9818	0.860005	1000
0.38	0.56	1.51579	1.12898	1.98698	0.858008	1000
0.38	0.58	1.50764	1.12421	1.97469	0.850479	1000
0.38	0.6	1.50981	1.1277	1.97508	0.847379	1000
0.38	0.62	1.51529	1.1338	1.97965	0.84585	1000
0.38	0.64	1.51025	1.13124	1.97162	0.840377	1000
0.38	0.66	1.50973	1.13227	1.96919	0.836916	1000
0.38	0.68	1.50865	1.13274	1.96625	0.833511	1000
0.38	0.7	1.51442	1.13872	1.97178	0.833065	1000
0.38	0.72	1.51486	1.14026	1.97095	0.830683	1000
0.38	0.74	1.50236	1.13127	1.9544	0.823132	1000
0.38	0.76	1.51781	1.14483	1.97219	0.82736	1000
0.38	0.78	1.51576	1.14413	1.96865	0.824515	1000
0.38	0.8	1.51193	1.14197	1.96302	0.821057	1000
0.38	0.82	1.51476	1.14512	1.96559	0.820476	1000
0.38	0.84	1.5257	1.15467	1.97849	0.823817	1000
0.38	0.86	1.50891	1.1419	1.9571	0.815206	1000
0.38	0.88	1.51387	1.14659	1.96265	0.816058	1000
0.38	0.9	1.51663	1.14945	1.96554	0.816088	1000
0.38	0.92	1.51833	1.15138	1.9673	0.81592	1000
0.38	0.94	1.50826	1.14384	1.95444	0.810604	1000
0.38	0.96	1.51816	1.15221	1.96661	0.814398	1000
0.38	0.98	1.51199	1.14774	1.95868	0.810939	1000
0.38	1	1.51467	1.15026	1.962	0.811735	1000
0.4	0	NA	NA	NA	NA	NA
0.4	0.02	NA	NA	NA	NA	NA
0.4	0.04	NA	NA	NA	NA	NA
0.4	0.06	NA	NA	NA	NA	NA
0.4	0.08	NA	NA	NA	NA	NA
0.4	0.1	NA	NA	NA	NA	NA
0.4	0.12	NA	NA	NA	NA	NA
0.4	0.14	NA	NA	NA	NA	NA
0.4	0.16	NA	NA	NA	NA	NA
0.4	0.18	NA	NA	NA	NA	NA
0.4	0.2	NA	NA	NA	NA	NA
0.4	0.22	NA	NA	NA	NA	NA
0.4	0.24	NA	NA	NA	NA	NA
0.4	0.26	NA	NA	NA	NA	NA
0.4	0.28	NA	NA	NA	NA	NA
0.4	0.3	NA	NA	NA	NA	NA
0.4	0.32	NA	NA	NA	NA	NA
0.4	0.34	NA	NA	NA	NA	NA
0.4	0.36	NA	NA	NA	NA	NA
0.4	0.38	NA	NA	NA	NA	NA
0.4	0.4	1.51549	1.11223	2.00936	0.897137	1000
0.4	0.42	1.51258	1.11279	2.00159	0.888804	1000
0.4	0.44	1.51181	1.11492	1.99673	0.881814	1000
0.4	0.46	1.50018	1.108	1.97897	0.870963	1000
0.4	0.48	1.52334	1.12934	2.00365	0.874307	1000
0.4	0.5	1.51275	1.12301	1.98765	0.864641	1000
0.4	0.52	1.52124	1.13208	1.99499	0.862906	1000
0.4	0.54	1.51737	1.13096	1.98756	0.856604	1000
0.4	0.56	1.50645	1.12397	1.97179	0.847813	1000
0.4	0.58	1.51338	1.13143	1.97787	0.846441	1000
0.4	0.6	1.50544	1.12664	1.96603	0.839383	1000
0.4	0.62	1.51322	1.13459	1.97345	0.838857	1000
0.4	0.64	1.51898	1.14077	1.97858	0.837817	1000
0.4	0.66	1.51063	1.13538	1.96669	0.831304	1000
0.4	0.68	1.5264	1.14953	1.98432	0.834793	1000
0.4	0.7	1.50766	1.13556	1.95994	0.82438	1000
0.4	0.72	1.49539	1.12678	1.9436	0.81682	1000
0.4	0.74	1.51271	1.1419	1.96361	0.821713	1000
0.4	0.76	1.5158	1.14543	1.96626	0.820826	1000
0.4	0.78	1.51622	1.1467	1.96582	0.819119	1000
0.4	0.8	1.50548	1.13894	1.95166	0.812715	1000
0.4	0.82	1.50842	1.14212	1.95452	0.812399	1000
0.4	0.84	1.51278	1.14643	1.95915	0.812725	1000
0.4	0.86	1.50512	1.14098	1.94904	0.808061	1000
0.4	0.88	1.50872	1.14451	1.95298	0.808475	1000
0.4	0.9	1.52066	1.15471	1.96738	0.812676	1000
0.4	0.92	1.5104	1.14704	1.95421	0.807166	1000
0.4	0.94	1.50859	1.1461	1.95169	0.805587	1000
0.4	0.96	1.51942	1.15526	1.96489	0.809629	1000
0.4	0.98	1.51119	1.14913	1.9544	0.805269	1000
0.4	1	1.51399	1.15172	1.95783	0.80611	1000
0.42	0	NA	NA	NA	NA	NA
0.42	0.02	NA	NA	NA	NA	NA
0.42	0.04	NA	NA	NA	NA	NA
0.42	0.06	NA	NA	NA	NA	NA
0.42	0.08	NA	NA	NA	NA	NA
0.42	0.1	NA	NA	NA	NA	NA
0.42	0.12	NA	NA	NA	NA	NA
0.42	0.14	NA	NA	NA	NA	NA
0.42	0.16	NA	NA	NA	NA	NA
0.42	0.18	NA	NA	NA	NA	NA
0.42	0.2	NA	NA	NA	NA	NA
0.42	0.22	NA	NA	NA	NA	NA
0.42	0.24	NA	NA	NA	NA	NA
0.42	0.26	NA	NA	NA	NA	NA
0.42	0.28	NA	NA	NA	NA	NA
0.42	0.3	NA	NA	NA	NA	NA
0.42	0.32	NA	NA	NA	NA	NA
0.42	0.34	NA	NA	NA	NA	NA
0.42	0.36	NA	NA	NA	NA	NA
0.42	0.38	NA	NA	NA	NA	NA
0.42	0.4	NA	NA	NA	NA	NA
0.42	0.42	1.50642	1.11062	1.99001	0.879397	1000
0.42	0.44	1.50413	1.11145	1.98339	0.871934	1000
0.42	0.46	1.5228	1.12921	2.00246	0.873244	1000
0.42	0.48	1.51323	1.12375	1.9875	0.863749	1000
0.42	0.5	1.52105	1.13236	1.9939	0.861543	1000
0.42	0.52	1.51709	1.13125	1.98624	0.854991	1000
0.42	0.54	1.50565	1.12391	1.96966	0.845748	1000
0.42	0.56	1.50907	1.12856	1.97132	0.842762	1000
0.42	0.58	1.51083	1.13176	1.97116	0.839403	1000
0.42	0.6	1.51235	1.13463	1.97089	0.836251	1000
0.42	0.62	1.52112	1.14334	1.97959	0.836254	1000
0.42	0.64	1.5092	1.13511	1.96322	0.82811	1000
0.42	0.66	1.50489	1.13298	1.95628	0.823295	1000
0.42	0.68	1.50278	1.13254	1.95222	0.819678	1000
0.42	0.7	1.51009	1.13968	1.95969	0.820012	1000
0.42	0.72	1.50802	1.13917	1.9558	0.816626	1000
0.42	0.74	1.50566	1.13833	1.95169	0.813359	1000
0.42	0.76	1.50317	1.13731	1.94757	0.81025	1000
0.42	0.78	1.50982	1.14363	1.95472	0.811089	1000
0.42	0.8	1.50445	1.14015	1.94723	0.807076	1000
0.42	0.82	1.52039	1.15382	1.96611	0.812292	1000
0.42	0.84	1.51078	1.14685	1.95347	0.806625	1000
0.42	0.86	1.50858	1.14576	1.9502	0.804434	1000
0.42	0.88	1.52438	1.1591	1.96922	0.810123	1000
0.42	0.9	1.51587	1.15287	1.95821	0.805342	1000
0.42	0.92	1.50627	1.14565	1.94599	0.800341	1000
0.42	0.94	1.51666	1.15452	1.9586	0.804077	1000
0.42	0.96	1.51006	1.14969	1.95009	0.800402	1000
0.42	0.98	1.50485	1.14589	1.94355	0.797665	1000
0.42	1	1.51545	1.1547	1.95675	0.802048	1000
0.44	0	NA	NA	NA	NA	NA
0.44	0.02	NA	NA	NA	NA	NA
0.44	0.04	NA	NA	NA	NA	NA
0.44	0.06	NA	NA	NA	NA	NA
0.44	0.08	NA	NA	NA	NA	NA
0.44	0.1	NA	NA	NA	NA	NA
0.44	0.12	NA	NA	NA	NA	NA
0.44	0.14	NA	NA	NA	NA	NA
0.44	0.16	NA	NA	NA	NA	NA
0.44	0.18	NA	NA	NA	NA	NA
0.44	0.2	NA	NA	NA	NA	NA
0.44	0.22	NA	NA	NA	NA	NA
0.44	0.24	NA	NA	NA	NA	NA
0.44	0.26	NA	NA	NA	NA	NA
0.44	0.28	NA	NA	NA	NA	NA
0.44	0.3	NA	NA	NA	NA	NA
0.44	0.32	NA	NA	NA	NA	NA
0.44	0.34	NA	NA	NA	NA	NA
0.44	0.36	NA	NA	NA	NA	NA
0.44	0.38	NA	NA	NA	NA	NA
0.44	0.4	NA	NA	NA	NA	NA
0.44	0.42	NA	NA	NA	NA	NA
0.44	0.44	1.50487	1.11466	1.98055	0.865885	1000
0.44	0.46	1.51984	1.12933	1.99517	0.865843	1000
0.44	0.48	1.49754	1.11347	1.9649	0.851431	1000
0.44	0.5	1.51051	1.12623	1.97761	0.85138	1000
0.44	0.52	1.51566	1.13247	1.98101	0.84854	1000
0.44	0.54	1.49514	1.11769	1.95351	0.835824	1000
0.44	0.56	1.5133	1.13431	1.97313	0.83882	1000
0.44	0.58	1.5072	1.13107	1.96344	0.832364	1000
0.44	0.6	1.52184	1.14462	1.9791	0.834485	1000
0.44	0.62	1.51079	1.13713	1.96377	0.826636	1000
0.44	0.64	1.50967	1.13765	1.96061	0.822966	1000
0.44	0.66	1.51569	1.1439	1.96627	0.822377	1000
0.44	0.68	1.50293	1.13477	1.94921	0.814437	1000
0.44	0.7	1.51497	1.14576	1.96247	0.816709	1000
0.44	0.72	1.51481	1.1467	1.96108	0.814384	1000
0.44	0.74	1.51368	1.14684	1.95849	0.811647	1000
0.44	0.76	1.51359	1.14774	1.95731	0.809567	1000
0.44	0.78	1.50491	1.14162	1.94567	0.80405	1000
0.44	0.8	1.5147	1.15037	1.95691	0.806536	1000
0.44	0.82	1.507	1.14494	1.94663	0.801692	1000
0.44	0.84	1.50061	1.14052	1.93809	0.797563	1000
0.44	0.86	1.51547	1.1532	1.95576	0.802564	1000
0.44	0.88	1.52613	1.16237	1.96854	0.806167	1000
0.44	0.9	1.50656	1.14719	1.94386	0.796669	1000
0.44	0.92	1.51544	1.15492	1.95441	0.79949	1000
0.44	0.94	1.50458	1.14665	1.9407	0.79405	1000
0.44	0.96	1.51763	1.15756	1.9567	0.799146	1000
0.44	0.98	1.52175	1.16125	1.96168	0.800424	1000
0.44	1	1.5216	1.16145	1.96151	0.800055	1000
0.46	0	NA	NA	NA	NA	NA
0.46	0.02	NA	NA	NA	NA	NA
0.46	0.04	NA	NA	NA	NA	NA
0.46	0.06	NA	NA	NA	NA	NA
0.46	0.08	NA	NA	NA	NA	NA
0.46	0.1	NA	NA	NA	NA	NA
0.46	0.12	NA	NA	NA	NA	NA
0.46	0.14	NA	NA	NA	NA	NA
0.46	0.16	NA	NA	NA	NA	NA
0.46	0.18	NA	NA	NA	NA	NA
0.46	0.2	NA	NA	NA	NA	NA
0.46	0.22	NA	NA	NA	NA	NA
0.46	0.24	NA	NA	NA	NA	NA
0.46	0.26	NA	NA	NA	NA	NA
0.46	0.28	NA	NA	NA	NA	NA
0.46	0.3	NA	NA	NA	NA	NA
0.46	0.32	NA	NA	NA	NA	NA
0.46	0.34	NA	NA	NA	NA	NA
0.46	0.36	NA	NA	NA	NA	NA
0.46	0.38	NA	NA	NA	NA	NA
0.46	0.4	NA	NA	NA	NA	NA
0.46	0.42	NA	NA	NA	NA	NA
0.46	0.44	NA	NA	NA	NA	NA
0.46	0.46	1.51014	1.12382	1.98001	0.856181	1000
0.46	0.48	1.50628	1.12294	1.97213	0.84919	1000
0.46	0.5	1.51327	1.13079	1.97765	0.84686	1000
0.46	0.52	1.51639	1.13535	1.9787	0.843356	1000
0.46	0.54	1.51066	1.13256	1.96916	0.836596	1000
0.46	0.56	1.51279	1.13609	1.96935	0.833263	1000
0.46	0.58	1.50255	1.12941	1.95473	0.82532	1000
0.46	0.6	1.51983	1.14507	1.97363	0.82856	1000
0.46	0.62	1.50442	1.13402	1.953	0.818984	1000
0.46	0.64	1.52207	1.14977	1.97275	0.822981	1000
0.46	0.66	1.51274	1.14349	1.95979	0.816303	1000
0.46	0.68	1.50426	1.13783	1.94793	0.810096	1000
0.46	0.7	1.51718	1.14948	1.96234	0.812856	1000
0.46	0.72	1.50241	1.13858	1.94302	0.804444	1000
0.46	0.74	1.51011	1.14585	1.95131	0.805465	1000
0.46	0.76	1.50639	1.14377	1.94567	0.801902	1000
0.46	0.78	1.5281	1.16225	1.97139	0.809144	1000
0.46	0.8	1.51766	1.15459	1.95779	0.803206	1000
0.46	0.82	1.52366	1.16024	1.96434	0.804106	1000
0.46	0.84	1.52011	1.15806	1.95934	0.801275	1000
0.46	0.86	1.52256	1.16066	1.96189	0.801231	1000
0.46	0.88	1.51993	1.15913	1.95816	0.799027	1000
0.46	0.9	1.50506	1.14773	1.93937	0.791644	1000
0.46	0.92	1.52064	1.16074	1.95834	0.7976	1000
0.46	0.94	1.52032	1.16099	1.95759	0.796596	1000
0.46	0.96	1.50804	1.15148	1.94229	0.790817	1000
0.46	0.98	1.51917	1.16083	1.95591	0.795087	1000
0.46	1	1.5209	1.16257	1.95798	0.79541	1000
0.48	0	NA	NA	NA	NA	NA
0.48	0.02	NA	NA	NA	NA	NA
0.48	0.04	NA	NA	NA	NA	NA
0.48	0.06	NA	NA	NA	NA	NA
0.48	0.08	NA	NA	NA	NA	NA
0.48	0.1	NA	NA	NA	NA	NA
0.48	0.12	NA	NA	NA	NA	NA
0.48	0.14	NA	NA	NA	NA	NA
0.48	0.16	NA	NA	NA	NA	NA
0.48	0.18	NA	NA	NA	NA	NA
0.48	0.2	NA	NA	NA	NA	NA
0.48	0.22	NA	NA	NA	NA	NA
0.48	0.24	NA	NA	NA	NA	NA
0.48	0.26	NA	NA	NA	NA	NA
0.48	0.28	NA	NA	NA	NA	NA
0.48	0.3	NA	NA	NA	NA	NA
0.48	0.32	NA	NA	NA	NA	NA
0.48	0.34	NA	NA	NA	NA	NA
0.48	0.36	NA	NA	NA	NA	NA
0.48	0.38	NA	NA	NA	NA	NA
0.48	0.4	NA	NA	NA	NA	NA
0.48	0.42	NA	NA	NA	NA	NA
0.48	0.44	NA	NA	NA	NA	NA
0.48	0.46	NA	NA	NA	NA	NA
0.48	0.48	1.51143	1.12937	1.97525	0.845878	1000
0.48	0.5	1.51162	1.13161	1.9726	0.840988	1000
0.48	0.52	1.50755	1.13025	1.96496	0.834712	1000
0.48	0.54	1.50615	1.13096	1.96076	0.829797	1000
0.48	0.56	1.50021	1.12787	1.95116	0.823296	1000
0.48	0.58	1.51333	1.14021	1.96494	0.824725	1000
0.48	0.6	1.50358	1.13381	1.95106	0.817246	1000
0.48	0.62	1.52114	1.14958	1.97055	0.820968	1000
0.48	0.64	1.51603	1.14677	1.96261	0.815834	1000
0.48	0.66	1.51102	1.14399	1.95494	0.810952	1000
0.48	0.68	1.51223	1.14618	1.95492	0.808747	1000
0.48	0.7	1.50881	1.14451	1.94941	0.804904	1000
0.48	0.72	1.50056	1.13889	1.93808	0.799186	1000
0.48	0.74	1.51398	1.15076	1.95341	0.802649	1000
0.48	0.76	1.50421	1.14378	1.94041	0.796625	1000
0.48	0.78	1.50498	1.14527	1.94043	0.795156	1000
0.48	0.8	1.52367	1.16121	1.96256	0.801355	1000
0.48	0.82	1.51845	1.15774	1.95536	0.79762	1000
0.48	0.84	1.5036	1.14643	1.93645	0.790018	1000
0.48	0.86	1.51299	1.15465	1.94749	0.792833	1000
0.48	0.88	1.50143	1.14594	1.9327	0.786764	1000
0.48	0.9	1.5071	1.15101	1.93937	0.788359	1000
0.48	0.92	1.53243	1.17188	1.97042	0.798538	1000
0.48	0.94	1.51215	1.15606	1.94493	0.788865	1000
0.48	0.96	1.51445	1.15834	1.94758	0.789239	1000
0.48	0.98	1.51034	1.15537	1.94239	0.787021	1000
0.48	1	1.51134	1.15653	1.94353	0.786993	1000
0.5	0	NA	NA	NA	NA	NA
0.5	0.02	NA	NA	NA	NA	NA
0.5	0.04	NA	NA	NA	NA	NA
0.5	0.06	NA	NA	NA	NA	NA
0.5	0.08	NA	NA	NA	NA	NA
0.5	0.1	NA	NA	NA	NA	NA
0.5	0.12	NA	NA	NA	NA	NA
0.5	0.14	NA	NA	NA	NA	NA
0.5	0.16	NA	NA	NA	NA	NA
0.5	0.18	NA	NA	NA	NA	NA
0.5	0.2	NA	NA	NA	NA	NA
0.5	0.22	NA	NA	NA	NA	NA
0.5	0.24	NA	NA	NA	NA	NA
0.5	0.26	NA	NA	NA	NA	NA
0.5	0.28	NA	NA	NA	NA	NA
0.5	0.3	NA	NA	NA	NA	NA
0.5	0.32	NA	NA	NA	NA	NA
0.5	0.34	NA	NA	NA	NA	NA
0.5	0.36	NA	NA	NA	NA	NA
0.5	0.38	NA	NA	NA	NA	NA
0.5	0.4	NA	NA	NA	NA	NA
0.5	0.42	NA	NA	NA	NA	NA
0.5	0.44	NA	NA	NA	NA	NA
0.5	0.46	NA	NA	NA	NA	NA
0.5	0.48	NA	NA	NA	NA	NA
0.5	0.5	1.51451	1.13601	1.97321	0.837209	1000
0.5	0.52	1.5167	1.13973	1.97322	0.833482	1000
0.5	0.54	1.52044	1.1446	1.97532	0.830724	1000
0.5	0.56	1.50108	1.13051	1.94949	0.818984	1000
0.5	0.58	1.51603	1.14431	1.96554	0.821232	1000
0.5	0.6	1.50637	1.13794	1.95186	0.813918	1000
0.5	0.62	1.51575	1.14702	1.96138	0.814352	1000
0.5	0.64	1.50846	1.14243	1.95082	0.808397	1000
0.5	0.66	1.51431	1.14842	1.95642	0.808004	1000
0.5	0.68	1.52111	1.15516	1.96323	0.808071	1000
0.5	0.7	1.50497	1.14315	1.94219	0.799033	1000
0.5	0.72	1.50435	1.14368	1.94023	0.79655	1000
0.5	0.74	1.51257	1.15131	1.94924	0.797926	1000
0.5	0.76	1.51095	1.15094	1.94615	0.795205	1000
0.5	0.78	1.52101	1.15994	1.95762	0.797675	1000
0.5	0.8	1.50867	1.15071	1.94167	0.79096	1000
0.5	0.82	1.51878	1.1596	1.95345	0.793843	1000
0.5	0.84	1.50792	1.15154	1.93942	0.787886	1000
0.5	0.86	1.52235	1.16376	1.95674	0.792984	1000
0.5	0.88	1.51335	1.15709	1.94515	0.788059	1000
0.5	0.9	1.50554	1.15135	1.93503	0.783684	1000
0.5	0.92	1.51866	1.16236	1.95101	0.788647	1000
0.5	0.94	1.50769	1.15401	1.93709	0.783087	1000
0.5	0.96	1.50994	1.15621	1.9397	0.783489	1000
0.5	0.98	1.51081	1.15722	1.94075	0.783523	1000
0.5	1	1.51213	1.15863	1.94223	0.78359	1000
0.52	0	NA	NA	NA	NA	NA
0.52	0.02	NA	NA	NA	NA	NA
0.52	0.04	NA	NA	NA	NA	NA
0.52	0.06	NA	NA	NA	NA	NA
0.52	0.08	NA	NA	NA	NA	NA
0.52	0.1	NA	NA	NA	NA	NA
0.52	0.12	NA	NA	NA	NA	NA
0.52	0.14	NA	NA	NA	NA	NA
0.52	0.16	NA	NA	NA	NA	NA
0.52	0.18	NA	NA	NA	NA	NA
0.52	0.2	NA	NA	NA	NA	NA
0.52	0.22	NA	NA	NA	NA	NA
0.52	0.24	NA	NA	NA	NA	NA
0.52	0.26	NA	NA	NA	NA	NA
0.52	0.28	NA	NA	NA	NA	NA
0.52	0.3	NA	NA	NA	NA	NA
0.52	0.32	NA	NA	NA	NA	NA
0.52	0.34	NA	NA	NA	NA	NA
0.52	0.36	NA	NA	NA	NA	NA
0.52	0.38	NA	NA	NA	NA	NA
0.52	0.4	NA	NA	NA	NA	NA
0.52	0.42	NA	NA	NA	NA	NA
0.52	0.44	NA	NA	NA	NA	NA
0.52	0.46	NA	NA	NA	NA	NA
0.52	0.48	NA	NA	NA	NA	NA
0.52	0.5	NA	NA	NA	NA	NA
0.52	0.52	1.51722	1.14203	1.97131	0.829276	1000
0.52	0.54	1.51743	1.144	1.96907	0.825065	1000
0.52	0.56	1.51279	1.14188	1.96119	0.819306	1000
0.52	0.58	1.50271	1.13524	1.94684	0.811597	1000
0.52	0.6	1.51464	1.14646	1.95936	0.812896	1000
0.52	0.62	1.51948	1.15179	1.96349	0.811694	1000
0.52	0.64	1.52056	1.15396	1.96319	0.809232	1000
0.52	0.66	1.51319	1.14918	1.95267	0.803486	1000
0.52	0.68	1.51329	1.15046	1.95134	0.800879	1000
0.52	0.7	1.50367	1.14373	1.93826	0.794537	1000
0.52	0.72	1.50844	1.14863	1.94288	0.794253	1000
0.52	0.74	1.51176	1.15225	1.94595	0.793702	1000
0.52	0.76	1.5107	1.15227	1.9437	0.791429	1000
0.52	0.78	1.50953	1.15217	1.94131	0.789146	1000
0.52	0.8	1.50556	1.14972	1.93565	0.785937	1000
0.52	0.82	1.51226	1.15585	1.94317	0.787319	1000
0.52	0.84	1.51147	1.15588	1.94156	0.785683	1000
0.52	0.86	1.51557	1.15984	1.94603	0.786183	1000
0.52	0.88	1.50965	1.15557	1.93834	0.78277	1000
0.52	0.9	1.5161	1.16132	1.94586	0.784539	1000
0.52	0.92	1.50904	1.15609	1.93683	0.780737	1000
0.52	0.94	1.51741	1.16323	1.94706	0.783831	1000
0.52	0.96	1.51368	1.1606	1.94232	0.781719	1000
0.52	0.98	1.51538	1.16231	1.9443	0.781998	1000
0.52	1	1.51404	1.16154	1.94255	0.781012	1000
0.54	0	NA	NA	NA	NA	NA
0.54	0.02	NA	NA	NA	NA	NA
0.54	0.04	NA	NA	NA	NA	NA
0.54	0.06	NA	NA	NA	NA	NA
0.54	0.08	NA	NA	NA	NA	NA
0.54	0.1	NA	NA	NA	NA	NA
0.54	0.12	NA	NA	NA	NA	NA
0.54	0.14	NA	NA	NA	NA	NA
0.54	0.16	NA	NA	NA	NA	NA
0.54	0.18	NA	NA	NA	NA	NA
0.54	0.2	NA	NA	NA	NA	NA
0.54	0.22	NA	NA	NA	NA	NA
0.54	0.24	NA	NA	NA	NA	NA
0.54	0.26	NA	NA	NA	NA	NA
0.54	0.28	NA	NA	NA	NA	NA
0.54	0.3	NA	NA	NA	NA	NA
0.54	0.32	NA	NA	NA	NA	NA
0.54	0.34	NA	NA	NA	NA	NA
0.54	0.36	NA	NA	NA	NA	NA
0.54	0.38	NA	NA	NA	NA	NA
0.54	0.4	NA	NA	NA	NA	NA
0.54	0.42	NA	NA	NA	NA	NA
0.54	0.44	NA	NA	NA	NA	NA
0.54	0.46	NA	NA	NA	NA	NA
0.54	0.48	NA	NA	NA	NA	NA
0.54	0.5	NA	NA	NA	NA	NA
0.54	0.52	NA	NA	NA	NA	NA
0.54	0.54	1.50549	1.13599	1.95224	0.816255	1000
0.54	0.56	1.51425	1.1448	1.96059	0.815789	1000
0.54	0.58	1.52693	1.15666	1.97399	0.817336	1000
0.54	0.6	1.51844	1.15119	1.9618	0.810609	1000
0.54	0.62	1.50763	1.14377	1.94681	0.803041	1000
0.54	0.64	1.50944	1.14654	1.9473	0.800759	1000
0.54	0.66	1.5146	1.15194	1.95216	0.800214	1000
0.54	0.68	1.51018	1.14945	1.94546	0.796009	1000
0.54	0.7	1.51801	1.15692	1.95365	0.796736	1000
0.54	0.72	1.51877	1.1585	1.95344	0.794938	1000
0.54	0.74	1.52049	1.16083	1.95447	0.793633	1000
0.54	0.76	1.51997	1.1613	1.95287	0.791578	1000
0.54	0.78	1.51164	1.15532	1.94184	0.786528	1000
0.54	0.8	1.51654	1.16006	1.94708	0.787022	1000
0.54	0.82	1.50315	1.14994	1.92985	0.779914	1000
0.54	0.84	1.51216	1.15785	1.9404	0.782547	1000
0.54	0.86	1.5287	1.17176	1.96032	0.788558	1000
0.54	0.88	1.51622	1.16224	1.9445	0.78226	1000
0.54	0.9	1.52273	1.16797	1.95217	0.784202	1000
0.54	0.92	1.51573	1.16287	1.94307	0.780204	1000
0.54	0.94	1.50327	1.15323	1.92742	0.774191	1000
0.54	0.96	1.52345	1.16981	1.95241	0.782605	1000
0.54	0.98	1.51396	1.16254	1.94048	0.77794	1000
0.54	1	1.51703	1.16525	1.9443	0.779049	1000
0.56	0	NA	NA	NA	NA	NA
0.56	0.02	NA	NA	NA	NA	NA
0.56	0.04	NA	NA	NA	NA	NA
0.56	0.06	NA	NA	NA	NA	NA
0.56	0.08	NA	NA	NA	NA	NA
0.56	0.1	NA	NA	NA	NA	NA
0.56	0.12	NA	NA	NA	NA	NA
0.56	0.14	NA	NA	NA	NA	NA
0.56	0.16	NA	NA	NA	NA	NA
0.56	0.18	NA	NA	NA	NA	NA
0.56	0.2	NA	NA	NA	NA	NA
0.56	0.22	NA	NA	NA	NA	NA
0.56	0.24	NA	NA	NA	NA	NA
0.56	0.26	NA	NA	NA	NA	NA
0.56	0.28	NA	NA	NA	NA	NA
0.56	0.3	NA	NA	NA	NA	NA
0.56	0.32	NA	NA	NA	NA	NA
0.56	0.34	NA	NA	NA	NA	NA
0.56	0.36	NA	NA	NA	NA	NA
0.56	0.38	NA	NA	NA	NA	NA
0.56	0.4	NA	NA	NA	NA	NA
0.56	0.42	NA	NA	NA	NA	NA
0.56	0.44	NA	NA	NA	NA	NA
0.56	0.46	NA	NA	NA	NA	NA
0.56	0.48	NA	NA	NA	NA	NA
0.56	0.5	NA	NA	NA	NA	NA
0.56	0.52	NA	NA	NA	NA	NA
0.56	0.54	NA	NA	NA	NA	NA
0.56	0.56	1.49939	1.13427	1.94038	0.80611	1000
0.56	0.58	1.50912	1.14376	1.9501	0.806343	1000
0.56	0.6	1.52243	1.156	1.9645	0.808504	1000
0.56	0.62	1.52099	1.15618	1.96097	0.804785	1000
0.56	0.64	1.49755	1.13836	1.93081	0.792451	1000
0.56	0.66	1.51418	1.15308	1.94959	0.796511	1000
0.56	0.68	1.52188	1.16046	1.95763	0.797173	1000
0.56	0.7	1.50953	1.15149	1.94123	0.789746	1000
0.56	0.72	1.51034	1.15311	1.94108	0.787969	1000
0.56	0.74	1.50721	1.15145	1.93629	0.784844	1000
0.56	0.76	1.52847	1.16956	1.96136	0.791804	1000
0.56	0.78	1.5116	1.1567	1.93977	0.783074	1000
0.56	0.8	1.52131	1.16525	1.95102	0.785774	1000
0.56	0.82	1.5148	1.16069	1.94233	0.781648	1000
0.56	0.84	1.52014	1.1656	1.94835	0.782747	1000
0.56	0.86	1.51931	1.1656	1.94666	0.781062	1000
0.56	0.88	1.51974	1.16644	1.94682	0.780382	1000
0.56	0.9	1.52622	1.17212	1.95456	0.782441	1000
0.56	0.92	1.5172	1.1653	1.94308	0.777782	1000
0.56	0.94	1.51888	1.16701	1.94506	0.77805	1000
0.56	0.96	1.5103	1.16056	1.93405	0.773499	1000
0.56	0.98	1.51515	1.16475	1.94008	0.775329	1000
0.56	1	1.52068	1.16945	1.94695	0.777496	1000
0.58	0	NA	NA	NA	NA	NA
0.58	0.02	NA	NA	NA	NA	NA
0.58	0.04	NA	NA	NA	NA	NA
0.58	0.06	NA	NA	NA	NA	NA
0.58	0.08	NA	NA	NA	NA	NA
0.58	0.1	NA	NA	NA	NA	NA
0.58	0.12	NA	NA	NA	NA	NA
0.58	0.14	NA	NA	NA	NA	NA
0.58	0.16	NA	NA	NA	NA	NA
0.58	0.18	NA	NA	NA	NA	NA
0.58	0.2	NA	NA	NA	NA	NA
0.58	0.22	NA	NA	NA	NA	NA
0.58	0.24	NA	NA	NA	NA	NA
0.58	0.26	NA	NA	NA	NA	NA
0.58	0.28	NA	NA	NA	NA	NA
0.58	0.3	NA	NA	NA	NA	NA
0.58	0.32	NA	NA	NA	NA	NA
0.58	0.34	NA	NA	NA	NA	NA
0.58	0.36	NA	NA	NA	NA	NA
0.58	0.38	NA	NA	NA	NA	NA
0.58	0.4	NA	NA	NA	NA	NA
0.58	0.42	NA	NA	NA	NA	NA
0.58	0.44	NA	NA	NA	NA	NA
0.58	0.46	NA	NA	NA	NA	NA
0.58	0.48	NA	NA	NA	NA	NA
0.58	0.5	NA	NA	NA	NA	NA
0.58	0.52	NA	NA	NA	NA	NA
0.58	0.54	NA	NA	NA	NA	NA
0.58	0.56	NA	NA	NA	NA	NA
0.58	0.58	1.52367	1.15708	1.96589	0.808811	1000
0.58	0.6	1.51001	1.14735	1.94739	0.800044	1000
0.58	0.62	1.51086	1.14937	1.94674	0.797367	1000
0.58	0.64	1.51255	1.152	1.94718	0.795189	1000
0.58	0.66	1.5074	1.14899	1.93937	0.79038	1000
0.58	0.68	1.50551	1.14856	1.93571	0.787155	1000
0.58	0.7	1.51975	1.16114	1.95186	0.790722	1000
0.58	0.72	1.50442	1.14967	1.93194	0.782271	1000
0.58	0.74	1.52068	1.16376	1.95084	0.78708	1000
0.58	0.76	1.50605	1.15273	1.93198	0.779245	1000
0.58	0.78	1.50706	1.15432	1.93237	0.778046	1000
0.58	0.8	1.51819	1.16402	1.94542	0.781395	1000
0.58	0.82	1.50548	1.15443	1.92904	0.774617	1000
0.58	0.84	1.50749	1.15668	1.93094	0.774265	1000
0.58	0.86	1.51504	1.16333	1.93975	0.776418	1000
0.58	0.88	1.51495	1.16382	1.93915	0.775331	1000
0.58	0.9	1.51104	1.16112	1.93401	0.772892	1000
0.58	0.92	1.50291	1.15502	1.92365	0.768627	1000
0.58	0.94	1.51086	1.16183	1.93323	0.771398	1000
0.58	0.96	1.52857	1.17633	1.9552	0.778871	1000
0.58	0.98	1.51699	1.16739	1.94061	0.773212	1000
0.58	1	1.52377	1.17309	1.94909	0.775995	1000
0.6	0	NA	NA	NA	NA	NA
0.6	0.02	NA	NA	NA	NA	NA
0.6	0.04	NA	NA	NA	NA	NA
0.6	0.06	NA	NA	NA	NA	NA
0.6	0.08	NA	NA	NA	NA	NA
0.6	0.1	NA	NA	NA	NA	NA
0.6	0.12	NA	NA	NA	NA	NA
0.6	0.14	NA	NA	NA	NA	NA
0.6	0.16	NA	NA	NA	NA	NA
0.6	0.18	NA	NA	NA	NA	NA
0.6	0.2	NA	NA	NA	NA	NA
0.6	0.22	NA	NA	NA	NA	NA
0.6	0.24	NA	NA	NA	NA	NA
0.6	0.26	NA	NA	NA	NA	NA
0.6	0.28	NA	NA	NA	NA	NA
0.6	0.3	NA	NA	NA	NA	NA
0.6	0.32	NA	NA	NA	NA	NA
0.6	0.34	NA	NA	NA	NA	NA
0.6	0.36	NA	NA	NA	NA	NA
0.6	0.38	NA	NA	NA	NA	NA
0.6	0.4	NA	NA	NA	NA	NA
0.6	0.42	NA	NA	NA	NA	NA
0.6	0.44	NA	NA	NA	NA	NA
0.6	0.46	NA	NA	NA	NA	NA
0.6	0.48	NA	NA	NA	NA	NA
0.6	0.5	NA	NA	NA	NA	NA
0.6	0.52	NA	NA	NA	NA	NA
0.6	0.54	NA	NA	NA	NA	NA
0.6	0.56	NA	NA	NA	NA	NA
0.6	0.58	NA	NA	NA	NA	NA
0.6	0.6	1.51467	1.15256	1.95115	0.798588	1000
0.6	0.62	1.50744	1.14793	1.94075	0.792818	1000
0.6	0.64	1.51117	1.15223	1.94367	0.79144	1000
0.6	0.66	1.51738	1.15841	1.94982	0.791403	1000
0.6	0.68	1.52012	1.16171	1.95182	0.790115	1000
0.6	0.7	1.51622	1.15957	1.94584	0.786274	1000
0.6	0.72	1.51393	1.15861	1.94197	0.783359	1000
0.6	0.74	1.50695	1.15389	1.93227	0.77838	1000
0.6	0.76	1.50721	1.15486	1.9318	0.776943	1000
0.6	0.78	1.51776	1.16418	1.94393	0.779746	1000
0.6	0.8	1.51182	1.16006	1.93589	0.775828	1000
0.6	0.82	1.51679	1.16477	1.9413	0.776532	1000
0.6	0.84	1.5151	1.16399	1.93869	0.774701	1000
0.6	0.86	1.5095	1.16005	1.93129	0.771247	1000
0.6	0.88	1.51861	1.1679	1.94208	0.774177	1000
0.6	0.9	1.52033	1.16976	1.94387	0.774115	1000
0.6	0.92	1.5139	1.16496	1.9357	0.770736	1000
0.6	0.94	1.51552	1.1667	1.93741	0.770712	1000
0.6	0.96	1.51359	1.16551	1.9348	0.769283	1000
0.6	0.98	1.50776	1.16112	1.92752	0.7664	1000
0.6	1	1.52527	1.17538	1.94943	0.774053	1000
0.62	0	NA	NA	NA	NA	NA
0.62	0.02	NA	NA	NA	NA	NA
0.62	0.04	NA	NA	NA	NA	NA
0.62	0.06	NA	NA	NA	NA	NA
0.62	0.08	NA	NA	NA	NA	NA
0.62	0.1	NA	NA	NA	NA	NA
0.62	0.12	NA	NA	NA	NA	NA
0.62	0.14	NA	NA	NA	NA	NA
0.62	0.16	NA	NA	NA	NA	NA
0.62	0.18	NA	NA	NA	NA	NA
0.62	0.2	NA	NA	NA	NA	NA
0.62	0.22	NA	NA	NA	NA	NA
0.62	0.24	NA	NA	NA	NA	NA
0.62	0.26	NA	NA	NA	NA	NA
0.62	0.28	NA	NA	NA	NA	NA
0.62	0.3	NA	NA	NA	NA	NA
0.62	0.32	NA	NA	NA	NA	NA
0.62	0.34	NA	NA	NA	NA	NA
0.62	0.36	NA	NA	NA	NA	NA
0.62	0.38	NA	NA	NA	NA	NA
0.62	0.4	NA	NA	NA	NA	NA
0.62	0.42	NA	NA	NA	NA	NA
0.62	0.44	NA	NA	NA	NA	NA
0.62	0.46	NA	NA	NA	NA	NA
0.62	0.48	NA	NA	NA	NA	NA
0.62	0.5	NA	NA	NA	NA	NA
0.62	0.52	NA	NA	NA	NA	NA
0.62	0.54	NA	NA	NA	NA	NA
0.62	0.56	NA	NA	NA	NA	NA
0.62	0.58	NA	NA	NA	NA	NA
0.62	0.6	NA	NA	NA	NA	NA
0.62	0.62	1.51927	1.15885	1.95351	0.794664	1000
0.62	0.64	1.49376	1.13932	1.92072	0.781395	1000
0.62	0.66	1.50455	1.14923	1.93246	0.783233	1000
0.62	0.68	1.50034	1.1469	1.92599	0.77909	1000
0.62	0.7	1.51713	1.16151	1.9453	0.783789	1000
0.62	0.72	1.5022	1.15029	1.926	0.77571	1000
0.62	0.74	1.5215	1.16676	1.94874	0.781981	1000
0.62	0.76	1.5133	1.16103	1.93756	0.776534	1000
0.62	0.78	1.51352	1.16185	1.93724	0.775394	1000
0.62	0.8	1.51712	1.16548	1.9409	0.775417	1000
0.62	0.82	1.51401	1.16365	1.93633	0.772676	1000
0.62	0.84	1.51678	1.16647	1.93922	0.772743	1000
0.62	0.86	1.50577	1.15818	1.925	0.766818	1000
0.62	0.88	1.51706	1.16774	1.93872	0.77098	1000
0.62	0.9	1.51303	1.16493	1.93338	0.768446	1000
0.62	0.92	1.50574	1.15951	1.92403	0.764524	1000
0.62	0.94	1.51192	1.16483	1.93151	0.766681	1000
0.62	0.96	1.52794	1.17805	1.95125	0.773198	1000
0.62	0.98	1.51472	1.16766	1.93486	0.767194	1000
0.62	1	1.51432	1.16772	1.93413	0.766415	1000
0.64	0	NA	NA	NA	NA	NA
0.64	0.02	NA	NA	NA	NA	NA
0.64	0.04	NA	NA	NA	NA	NA
0.64	0.06	NA	NA	NA	NA	NA
0.64	0.08	NA	NA	NA	NA	NA
0.64	0.1	NA	NA	NA	NA	NA
0.64	0.12	NA	NA	NA	NA	NA
0.64	0.14	NA	NA	NA	NA	NA
0.64	0.16	NA	NA	NA	NA	NA
0.64	0.18	NA	NA	NA	NA	NA
0.64	0.2	NA	NA	NA	NA	NA
0.64	0.22	NA	NA	NA	NA	NA
0.64	0.24	NA	NA	NA	NA	NA
0.64	0.26	NA	NA	NA	NA	NA
0.64	0.28	NA	NA	NA	NA	NA
0.64	0.3	NA	NA	NA	NA	NA
0.64	0.32	NA	NA	NA	NA	NA
0.64	0.34	NA	NA	NA	NA	NA
0.64	0.36	NA	NA	NA	NA	NA
0.64	0.38	NA	NA	NA	NA	NA
0.64	0.4	NA	NA	NA	NA	NA
0.64	0.42	NA	NA	NA	NA	NA
0.64	0.44	NA	NA	NA	NA	NA
0.64	0.46	NA	NA	NA	NA	NA
0.64	0.48	NA	NA	NA	NA	NA
0.64	0.5	NA	NA	NA	NA	NA
0.64	0.52	NA	NA	NA	NA	NA
0.64	0.54	NA	NA	NA	NA	NA
0.64	0.56	NA	NA	NA	NA	NA
0.64	0.58	NA	NA	NA	NA	NA
0.64	0.6	NA	NA	NA	NA	NA
0.64	0.62	NA	NA	NA	NA	NA
0.64	0.64	1.52015	1.16198	1.95139	0.789414	1000
0.64	0.66	1.51059	1.1553	1.93836	0.783057	1000
0.64	0.68	1.51418	1.15924	1.94145	0.78221	1000
0.64	0.7	1.51075	1.15745	1.93605	0.778593	1000
0.64	0.72	1.50785	1.15605	1.9313	0.775252	1000
0.64	0.74	1.51511	1.16278	1.93929	0.776513	1000
0.64	0.76	1.52272	1.16967	1.94787	0.778194	1000
0.64	0.78	1.50983	1.16001	1.93115	0.771138	1000
0.64	0.8	1.52032	1.16919	1.94332	0.77413	1000
0.64	0.82	1.51577	1.16613	1.93713	0.770997	1000
0.64	0.84	1.50423	1.15742	1.92224	0.764824	1000
0.64	0.86	1.51982	1.1705	1.9411	0.7706	1000
0.64	0.88	1.50768	1.1612	1.92567	0.764466	1000
0.64	0.9	1.50512	1.15956	1.92223	0.762667	1000
0.64	0.92	1.52145	1.17314	1.94214	0.769006	1000
0.64	0.94	1.51123	1.16532	1.9292	0.763884	1000
0.64	0.96	1.51864	1.17155	1.93835	0.766803	1000
0.64	0.98	1.50747	1.16293	1.92429	0.76136	1000
0.64	1	1.51349	1.16804	1.93173	0.76369	1000
0.66	0	NA	NA	NA	NA	NA
0.66	0.02	NA	NA	NA	NA	NA
0.66	0.04	NA	NA	NA	NA	NA
0.66	0.06	NA	NA	NA	NA	NA
0.66	0.08	NA	NA	NA	NA	NA
0.66	0.1	NA	NA	NA	NA	NA
0.66	0.12	NA	NA	NA	NA	NA
0.66	0.14	NA	NA	NA	NA	NA
0.66	0.16	NA	NA	NA	NA	NA
0.66	0.18	NA	NA	NA	NA	NA
0.66	0.2	NA	NA	NA	NA	NA
0.66	0.22	NA	NA	NA	NA	NA
0.66	0.24	NA	NA	NA	NA	NA
0.66	0.26	NA	NA	NA	NA	NA
0.66	0.28	NA	NA	NA	NA	NA
0.66	0.3	NA	NA	NA	NA	NA
0.66	0.32	NA	NA	NA	NA	NA
0.66	0.34	NA	NA	NA	NA	NA
0.66	0.36	NA	NA	NA	NA	NA
0.66	0.38	NA	NA	NA	NA	NA
0.66	0.4	NA	NA	NA	NA	NA
0.66	0.42	NA	NA	NA	NA	NA
0.66	0.44	NA	NA	NA	NA	NA
0.66	0.46	NA	NA	NA	NA	NA
0.66	0.48	NA	NA	NA	NA	NA
0.66	0.5	NA	NA	NA	NA	NA
0.66	0.52	NA	NA	NA	NA	NA
0.66	0.54	NA	NA	NA	NA	NA
0.66	0.56	NA	NA	NA	NA	NA
0.66	0.58	NA	NA	NA	NA	NA
0.66	0.6	NA	NA	NA	NA	NA
0.66	0.62	NA	NA	NA	NA	NA
0.66	0.64	NA	NA	NA	NA	NA
0.66	0.66	1.50417	1.15116	1.92911	0.777947	1000
0.66	0.68	1.51295	1.1594	1.93844	0.779048	1000
0.66	0.7	1.5147	1.16169	1.93957	0.77788	1000
0.66	0.72	1.52239	1.16884	1.94793	0.779088	1000
0.66	0.74	1.51166	1.161	1.93372	0.772725	1000
0.66	0.76	1.5098	1.16026	1.93062	0.770358	1000
0.66	0.78	1.51978	1.169	1.94224	0.773243	1000
0.66	0.8	1.51922	1.16934	1.94058	0.771247	1000
0.66	0.82	1.51626	1.16752	1.93637	0.76885	1000
0.66	0.84	1.5108	1.16372	1.92905	0.765336	1000
0.66	0.86	1.51731	1.16941	1.93673	0.767321	1000
0.66	0.88	1.51893	1.1713	1.93818	0.766874	1000
0.66	0.9	1.51325	1.16717	1.93077	0.763598	1000
0.66	0.92	1.51781	1.17117	1.93633	0.765163	1000
0.66	0.94	1.50393	1.16038	1.91887	0.758491	1000
0.66	0.96	1.51224	1.16742	1.92897	0.761549	1000
0.66	0.98	1.51103	1.16666	1.92752	0.760864	1000
0.66	1	1.52854	1.18093	1.94933	0.7684	1000
0.68	0	NA	NA	NA	NA	NA
0.68	0.02	NA	NA	NA	NA	NA
0.68	0.04	NA	NA	NA	NA	NA
0.68	0.06	NA	NA	NA	NA	NA
0.68	0.08	NA	NA	NA	NA	NA
0.68	0.1	NA	NA	NA	NA	NA
0.68	0.12	NA	NA	NA	NA	NA
0.68	0.14	NA	NA	NA	NA	NA
0.68	0.16	NA	NA	NA	NA	NA
0.68	0.18	NA	NA	NA	NA	NA
0.68	0.2	NA	NA	NA	NA	NA
0.68	0.22	NA	NA	NA	NA	NA
0.68	0.24	NA	NA	NA	NA	NA
0.68	0.26	NA	NA	NA	NA	NA
0.68	0.28	NA	NA	NA	NA	NA
0.68	0.3	NA	NA	NA	NA	NA
0.68	0.32	NA	NA	NA	NA	NA
0.68	0.34	NA	NA	NA	NA	NA
0.68	0.36	NA	NA	NA	NA	NA
0.68	0.38	NA	NA	NA	NA	NA
0.68	0.4	NA	NA	NA	NA	NA
0.68	0.42	NA	NA	NA	NA	NA
0.68	0.44	NA	NA	NA	NA	NA
0.68	0.46	NA	NA	NA	NA	NA
0.68	0.48	NA	NA	NA	NA	NA
0.68	0.5	NA	NA	NA	NA	NA
0.68	0.52	NA	NA	NA	NA	NA
0.68	0.54	NA	NA	NA	NA	NA
0.68	0.56	NA	NA	NA	NA	NA
0.68	0.58	NA	NA	NA	NA	NA
0.68	0.6	NA	NA	NA	NA	NA
0.68	0.62	NA	NA	NA	NA	NA
0.68	0.64	NA	NA	NA	NA	NA
0.68	0.66	NA	NA	NA	NA	NA
0.68	0.68	1.50408	1.15318	1.92635	0.773171	1000
0.68	0.7	1.50862	1.15778	1.93082	0.773038	1000
0.68	0.72	1.50084	1.15239	1.92018	0.767789	1000
0.68	0.74	1.5082	1.15916	1.92827	0.769112	1000
0.68	0.76	1.51695	1.167	1.93816	0.771156	1000
0.68	0.78	1.51748	1.16819	1.93795	0.769756	1000
0.68	0.8	1.50694	1.16026	1.92444	0.764179	1000
0.68	0.82	1.51134	1.16448	1.92911	0.764624	1000
0.68	0.84	1.5083	1.16262	1.92473	0.762113	1000
0.68	0.86	1.51595	1.16925	1.93385	0.764598	1000
0.68	0.88	1.517	1.17051	1.93483	0.764321	1000
0.68	0.9	1.51955	1.17306	1.93756	0.764503	1000
0.68	0.92	1.51734	1.17171	1.93446	0.762743	1000
0.68	0.94	1.51725	1.17192	1.93434	0.762428	1000
0.68	0.96	1.51461	1.17019	1.93072	0.760525	1000
0.68	0.98	1.51814	1.17326	1.93514	0.761876	1000
0.68	1	1.51714	1.17268	1.93392	0.761244	1000
0.7	0	NA	NA	NA	NA	NA
0.7	0.02	NA	NA	NA	NA	NA
0.7	0.04	NA	NA	NA	NA	NA
0.7	0.06	NA	NA	NA	NA	NA
0.7	0.08	NA	NA	NA	NA	NA
0.7	0.1	NA	NA	NA	NA	NA
0.7	0.12	NA	NA	NA	NA	NA
0.7	0.14	NA	NA	NA	NA	NA
0.7	0.16	NA	NA	NA	NA	NA
0.7	0.18	NA	NA	NA	NA	NA
0.7	0.2	NA	NA	NA	NA	NA
0.7	0.22	NA	NA	NA	NA	NA
0.7	0.24	NA	NA	NA	NA	NA
0.7	0.26	NA	NA	NA	NA	NA
0.7	0.28	NA	NA	NA	NA	NA
0.7	0.3	NA	NA	NA	NA	NA
0.7	0.32	NA	NA	NA	NA	NA
0.7	0.34	NA	NA	NA	NA	NA
0.7	0.36	NA	NA	NA	NA	NA
0.7	0.38	NA	NA	NA	NA	NA
0.7	0.4	NA	NA	NA	NA	NA
0.7	0.42	NA	NA	NA	NA	NA
0.7	0.44	NA	NA	NA	NA	NA
0.7	0.46	NA	NA	NA	NA	NA
0.7	0.48	NA	NA	NA	NA	NA
0.7	0.5	NA	NA	NA	NA	NA
0.7	0.52	NA	NA	NA	NA	NA
0.7	0.54	NA	NA	NA	NA	NA
0.7	0.56	NA	NA	NA	NA	NA
0.7	0.58	NA	NA	NA	NA	NA
0.7	0.6	NA	NA	NA	NA	NA
0.7	0.62	NA	NA	NA	NA	NA
0.7	0.64	NA	NA	NA	NA	NA
0.7	0.66	NA	NA	NA	NA	NA
0.7	0.68	NA	NA	NA	NA	NA
0.7	0.7	1.52215	1.16965	1.94634	0.776697	1000
0.7	0.72	1.50508	1.15672	1.92427	0.76755	1000
0.7	0.74	1.52091	1.17038	1.9427	0.772319	1000
0.7	0.76	1.50971	1.16207	1.92809	0.766024	1000
0.7	0.78	1.51802	1.16945	1.93762	0.768173	1000
0.7	0.8	1.51378	1.16672	1.93163	0.764911	1000
0.7	0.82	1.51847	1.17106	1.93688	0.765823	1000
0.7	0.84	1.51441	1.16836	1.9313	0.762944	1000
0.7	0.86	1.5135	1.16818	1.92957	0.761393	1000
0.7	0.88	1.51047	1.16611	1.92564	0.759529	1000
0.7	0.9	1.51832	1.17287	1.93501	0.762138	1000
0.7	0.92	1.51657	1.17191	1.93249	0.760584	1000
0.7	0.94	1.51795	1.17326	1.93417	0.760907	1000
0.7	0.96	1.51144	1.16839	1.92586	0.757467	1000
0.7	0.98	1.52141	1.17662	1.93835	0.761733	1000
0.7	1	1.53223	1.18539	1.952	0.766613	1000
0.72	0	NA	NA	NA	NA	NA
0.72	0.02	NA	NA	NA	NA	NA
0.72	0.04	NA	NA	NA	NA	NA
0.72	0.06	NA	NA	NA	NA	NA
0.72	0.08	NA	NA	NA	NA	NA
0.72	0.1	NA	NA	NA	NA	NA
0.72	0.12	NA	NA	NA	NA	NA
0.72	0.14	NA	NA	NA	NA	NA
0.72	0.16	NA	NA	NA	NA	NA
0.72	0.18	NA	NA	NA	NA	NA
0.72	0.2	NA	NA	NA	NA	NA
0.72	0.22	NA	NA	NA	NA	NA
0.72	0.24	NA	NA	NA	NA	NA
0.72	0.26	NA	NA	NA	NA	NA
0.72	0.28	NA	NA	NA	NA	NA
0.72	0.3	NA	NA	NA	NA	NA
0.72	0.32	NA	NA	NA	NA	NA
0.72	0.34	NA	NA	NA	NA	NA
0.72	0.36	NA	NA	NA	NA	NA
0.72	0.38	NA	NA	NA	NA	NA
0.72	0.4	NA	NA	NA	NA	NA
0.72	0.42	NA	NA	NA	NA	NA
0.72	0.44	NA	NA	NA	NA	NA
0.72	0.46	NA	NA	NA	NA	NA
0.72	0.48	NA	NA	NA	NA	NA
0.72	0.5	NA	NA	NA	NA	NA
0.72	0.52	NA	NA	NA	NA	NA
0.72	0.54	NA	NA	NA	NA	NA
0.72	0.56	NA	NA	NA	NA	NA
0.72	0.58	NA	NA	NA	NA	NA
0.72	0.6	NA	NA	NA	NA	NA
0.72	0.62	NA	NA	NA	NA	NA
0.72	0.64	NA	NA	NA	NA	NA
0.72	0.66	NA	NA	NA	NA	NA
0.72	0.68	NA	NA	NA	NA	NA
0.72	0.7	NA	NA	NA	NA	NA
0.72	0.72	1.51384	1.16472	1.93388	0.769161	1000
0.72	0.74	1.50082	1.15497	1.91691	0.761941	1000
0.72	0.76	1.50216	1.1568	1.91775	0.760953	1000
0.72	0.78	1.51625	1.16892	1.93428	0.765362	1000
0.72	0.8	1.50865	1.16341	1.92429	0.760873	1000
0.72	0.82	1.50901	1.16427	1.92413	0.759859	1000
0.72	0.84	1.51031	1.16582	1.92529	0.759467	1000
0.72	0.86	1.50774	1.1643	1.92157	0.757273	1000
0.72	0.88	1.5066	1.16386	1.91971	0.75585	1000
0.72	0.9	1.52347	1.17783	1.94037	0.762541	1000
0.72	0.92	1.51652	1.1726	1.9315	0.758901	1000
0.72	0.94	1.5116	1.16903	1.92511	0.756081	1000
0.72	0.96	1.52619	1.18095	1.94329	0.762341	1000
0.72	0.98	1.51352	1.17106	1.92746	0.756407	1000
0.72	1	1.51886	1.17557	1.93413	0.758566	1000
0.74	0	NA	NA	NA	NA	NA
0.74	0.02	NA	NA	NA	NA	NA
0.74	0.04	NA	NA	NA	NA	NA
0.74	0.06	NA	NA	NA	NA	NA
0.74	0.08	NA	NA	NA	NA	NA
0.74	0.1	NA	NA	NA	NA	NA
0.74	0.12	NA	NA	NA	NA	NA
0.74	0.14	NA	NA	NA	NA	NA
0.74	0.16	NA	NA	NA	NA	NA
0.74	0.18	NA	NA	NA	NA	NA
0.74	0.2	NA	NA	NA	NA	NA
0.74	0.22	NA	NA	NA	NA	NA
0.74	0.24	NA	NA	NA	NA	NA
0.74	0.26	NA	NA	NA	NA	NA
0.74	0.28	NA	NA	NA	NA	NA
0.74	0.3	NA	NA	NA	NA	NA
0.74	0.32	NA	NA	NA	NA	NA
0.74	0.34	NA	NA	NA	NA	NA
0.74	0.36	NA	NA	NA	NA	NA
0.74	0.38	NA	NA	NA	NA	NA
0.74	0.4	NA	NA	NA	NA	NA
0.74	0.42	NA	NA	NA	NA	NA
0.74	0.44	NA	NA	NA	NA	NA
0.74	0.46	NA	NA	NA	NA	NA
0.74	0.48	NA	NA	NA	NA	NA
0.74	0.5	NA	NA	NA	NA	NA
0.74	0.52	NA	NA	NA	NA	NA
0.74	0.54	NA	NA	NA	NA	NA
0.74	0.56	NA	NA	NA	NA	NA
0.74	0.58	NA	NA	NA	NA	NA
0.74	0.6	NA	NA	NA	NA	NA
0.74	0.62	NA	NA	NA	NA	NA
0.74	0.64	NA	NA	NA	NA	NA
0.74	0.66	NA	NA	NA	NA	NA
0.74	0.68	NA	NA	NA	NA	NA
0.74	0.7	NA	NA	NA	NA	NA
0.74	0.72	NA	NA	NA	NA	NA
0.74	0.74	1.51222	1.16497	1.93007	0.765098	1000
0.74	0.76	1.51318	1.16648	1.93038	0.763902	1000
0.74	0.78	1.52713	1.17841	1.94688	0.768466	1000
0.74	0.8	1.50583	1.16187	1.91991	0.758042	1000
0.74	0.82	1.50871	1.16477	1.92284	0.758069	1000
0.74	0.84	1.50788	1.16461	1.92137	0.756756	1000
0.74	0.86	1.51324	1.16947	1.92743	0.75796	1000
0.74	0.88	1.51775	1.17349	1.93279	0.759304	1000
0.74	0.9	1.52275	1.17795	1.93861	0.760663	1000
0.74	0.92	1.51349	1.17093	1.92676	0.755827	1000
0.74	0.94	1.51068	1.16898	1.92312	0.754135	1000
0.74	0.96	1.51657	1.17392	1.93051	0.756591	1000
0.74	0.98	1.52298	1.17938	1.9383	0.758916	1000
0.74	1	1.52834	1.18386	1.94503	0.761171	1000
0.76	0	NA	NA	NA	NA	NA
0.76	0.02	NA	NA	NA	NA	NA
0.76	0.04	NA	NA	NA	NA	NA
0.76	0.06	NA	NA	NA	NA	NA
0.76	0.08	NA	NA	NA	NA	NA
0.76	0.1	NA	NA	NA	NA	NA
0.76	0.12	NA	NA	NA	NA	NA
0.76	0.14	NA	NA	NA	NA	NA
0.76	0.16	NA	NA	NA	NA	NA
0.76	0.18	NA	NA	NA	NA	NA
0.76	0.2	NA	NA	NA	NA	NA
0.76	0.22	NA	NA	NA	NA	NA
0.76	0.24	NA	NA	NA	NA	NA
0.76	0.26	NA	NA	NA	NA	NA
0.76	0.28	NA	NA	NA	NA	NA
0.76	0.3	NA	NA	NA	NA	NA
0.76	0.32	NA	NA	NA	NA	NA
0.76	0.34	NA	NA	NA	NA	NA
0.76	0.36	NA	NA	NA	NA	NA
0.76	0.38	NA	NA	NA	NA	NA
0.76	0.4	NA	NA	NA	NA	NA
0.76	0.42	NA	NA	NA	NA	NA
0.76	0.44	NA	NA	NA	NA	NA
0.76	0.46	NA	NA	NA	NA	NA
0.76	0.48	NA	NA	NA	NA	NA
0.76	0.5	NA	NA	NA	NA	NA
0.76	0.52	NA	NA	NA	NA	NA
0.76	0.54	NA	NA	NA	NA	NA
0.76	0.56	NA	NA	NA	NA	NA
0.76	0.58	NA	NA	NA	NA	NA
0.76	0.6	NA	NA	NA	NA	NA
0.76	0.62	NA	NA	NA	NA	NA
0.76	0.64	NA	NA	NA	NA	NA
0.76	0.66	NA	NA	NA	NA	NA
0.76	0.68	NA	NA	NA	NA	NA
0.76	0.7	NA	NA	NA	NA	NA
0.76	0.72	NA	NA	NA	NA	NA
0.76	0.74	NA	NA	NA	NA	NA
0.76	0.76	1.50867	1.16355	1.92403	0.760473	1000
0.76	0.78	1.51113	1.16626	1.92624	0.759978	1000
0.76	0.8	1.51392	1.16913	1.929	0.759876	1000
0.76	0.82	1.51031	1.16677	1.92399	0.75722	1000
0.76	0.84	1.51971	1.17481	1.93522	0.760412	1000
0.76	0.86	1.51297	1.16992	1.92635	0.75643	1000
0.76	0.88	1.51071	1.16856	1.92312	0.754565	1000
0.76	0.9	1.51022	1.16858	1.92218	0.753599	1000
0.76	0.92	1.51583	1.17342	1.92894	0.755518	1000
0.76	0.94	1.51705	1.17467	1.93042	0.755744	1000
0.76	0.96	1.51303	1.17178	1.92521	0.753429	1000
0.76	0.98	1.52127	1.1786	1.93546	0.756864	1000
0.76	1	1.52006	1.1778	1.93407	0.756272	1000
0.78	0	NA	NA	NA	NA	NA
0.78	0.02	NA	NA	NA	NA	NA
0.78	0.04	NA	NA	NA	NA	NA
0.78	0.06	NA	NA	NA	NA	NA
0.78	0.08	NA	NA	NA	NA	NA
0.78	0.1	NA	NA	NA	NA	NA
0.78	0.12	NA	NA	NA	NA	NA
0.78	0.14	NA	NA	NA	NA	NA
0.78	0.16	NA	NA	NA	NA	NA
[truncated: 603 more rows]
