# Supplementary material for: Targeted sampling reduces the uncertainty in force of infection estimates from serological surveillance
Source: Front Vet Sci. 2022 Jul 28;9:754255. doi: 10.3389/fvets.2022.754255 (PMC9366556; doi:10.3389/fvets.2022.754255)
Supplement: Supplementary file 2 [file Table_2.XLSX]

## Sheet: Supplementary_Table_2
Supplementary Table 2. Estimated values of λL and their 95% CIs from samples of target age group defined by age parameters q and r when λL= 3.0 which is resulted from Figure 1 (C) and (D).
q	r	lambdaL	Lower bound of 95% CI	Upper bound of 95% CI	CI Width	Accepted
0	0	NA	NA	NA	NA	0
0	0.02	3.06079	0.873339	8.01	7.13666	942
0	0.04	2.99858	1.2038	6.18395	4.98015	999
0	0.06	3.02434	1.43959	5.58092	4.14133	1000
0	0.08	3.04067	1.59115	5.25	3.65885	1000
0	0.1	3.02304	1.68225	4.99486	3.31261	1000
0	0.12	3.05665	1.78572	4.87891	3.09319	1000
0	0.14	3.02986	1.82918	4.72434	2.89516	1000
0	0.16	3.04694	1.89215	4.65363	2.76147	1000
0	0.18	3.02474	1.91675	4.55065	2.6339	1000
0	0.2	3.03615	1.96037	4.50576	2.54539	1000
0	0.22	3.02419	1.98083	4.44094	2.46011	1000
0	0.24	3.01376	1.99854	4.3864	2.38786	1000
0	0.26	2.99126	2.00327	4.32247	2.3192	1000
0	0.28	3.01508	2.04044	4.32446	2.28403	1000
0	0.3	3.01874	2.05987	4.30472	2.24485	1000
0	0.32	3.02889	2.08219	4.29686	2.21467	1000
0	0.34	3.04258	2.10545	4.29716	2.19171	1000
0	0.36	3.04224	2.11636	4.2821	2.16574	1000
0	0.38	3.01545	2.10616	4.2331	2.12694	1000
0	0.4	3.02619	2.1231	4.23679	2.11369	1000
0	0.42	3.04186	2.14259	4.24912	2.10653	1000
0	0.44	3.03675	2.1457	4.23452	2.08882	1000
0	0.46	3.02909	2.14603	4.21805	2.07202	1000
0	0.48	3.05852	2.17346	4.25304	2.07958	1000
0	0.5	3.02611	2.15376	4.20563	2.05187	1000
0	0.52	3.04221	2.16963	4.22573	2.0561	1000
0	0.54	3.05023	2.17896	4.23556	2.05659	1000
0	0.56	3.00351	2.14699	4.17124	2.02425	1000
0	0.58	3.00851	2.15353	4.17911	2.02557	1000
0	0.6	3.05875	2.19253	4.24894	2.05641	1000
0	0.62	3.0477	2.18613	4.23503	2.0489	1000
0	0.64	3.05976	2.19617	4.25481	2.05864	1000
0	0.66	3.06766	2.20278	4.26947	2.06669	1000
0	0.68	3.06104	2.19847	4.26418	2.06571	1000
0	0.7	3.03326	2.17841	4.22942	2.05101	1000
0	0.72	3.04203	2.18496	4.24647	2.06151	1000
0	0.74	3.04783	2.1888	4.26075	2.07195	1000
0	0.76	3.02401	2.17116	4.23235	2.06119	1000
0	0.78	3.05059	2.18951	4.27753	2.08802	1000
0	0.8	3.05373	2.19102	4.2886	2.09758	1000
0	0.82	3.02092	2.167	4.24621	2.0792	1000
0	0.84	3.04608	2.18307	4.29277	2.1097	1000
0	0.86	3.05607	2.18867	4.3158	2.12713	1000
0	0.88	3.05811	2.18845	4.32743	2.13897	1000
0	0.9	3.04769	2.17938	4.32058	2.1412	1000
0	0.92	3.09191	2.20774	4.39907	2.19133	1000
0	0.94	3.05631	2.181	4.35493	2.17394	1000
0	0.96	3.05497	2.17842	4.35994	2.18152	1000
0	0.98	3.04869	2.17181	4.36028	2.18847	1000
0	1	3.08441	2.19361	4.42739	2.23378	1000
0.02	0	NA	NA	NA	NA	NA
0.02	0.02	2.94155	1.18887	6.00835	4.81949	995
0.02	0.04	2.97436	1.42339	5.42335	3.99995	1000
0.02	0.06	3.01432	1.5925	5.13267	3.54017	1000
0.02	0.08	3.04413	1.71901	4.9486	3.22959	1000
0.02	0.1	3.01921	1.78003	4.76003	2.98	1000
0.02	0.12	3.06318	1.87584	4.69966	2.82382	1000
0.02	0.14	2.98015	1.8631	4.50404	2.64094	1000
0.02	0.16	3.01589	1.93148	4.47846	2.54699	1000
0.02	0.18	3.06193	2.00148	4.47921	2.47773	1000
0.02	0.2	2.99547	1.9804	4.3465	2.3661	1000
0.02	0.22	3.00757	2.01473	4.32222	2.3075	1000
0.02	0.24	3.00746	2.0366	4.28856	2.25196	1000
0.02	0.26	3.0313	2.07393	4.29069	2.21675	1000
0.02	0.28	3.02145	2.08286	4.25395	2.17109	1000
0.02	0.3	2.97655	2.06272	4.17556	2.11284	1000
0.02	0.32	3.0313	2.1178	4.22844	2.11064	1000
0.02	0.34	3.01682	2.11788	4.1947	2.07682	1000
0.02	0.36	3.00773	2.12088	4.17001	2.04913	1000
0.02	0.38	3.04058	2.15488	4.20232	2.04744	1000
0.02	0.4	3.02491	2.15061	4.17274	2.02213	1000
0.02	0.42	3.03225	2.16304	4.17495	2.01191	1000
0.02	0.44	3.03525	2.17143	4.17255	2.00112	1000
0.02	0.46	3.03049	2.17301	4.16158	1.98857	1000
0.02	0.48	3.04282	2.18685	4.17461	1.98776	1000
0.02	0.5	3.04691	2.19404	4.17709	1.98305	1000
0.02	0.52	3.03489	2.18828	4.15956	1.97129	1000
0.02	0.54	3.03946	2.19461	4.16497	1.97036	1000
0.02	0.56	3.03707	2.19545	4.1612	1.96575	1000
0.02	0.58	3.04285	2.2017	4.17007	1.96836	1000
0.02	0.6	3.04988	2.20873	4.18076	1.97203	1000
0.02	0.62	3.04799	2.20835	4.1809	1.97255	1000
0.02	0.64	3.03752	2.20149	4.16918	1.96768	1000
0.02	0.66	3.0296	2.19654	4.16066	1.96412	1000
0.02	0.68	3.03655	2.20222	4.1735	1.97128	1000
0.02	0.7	3.03588	2.20179	4.17687	1.97507	1000
0.02	0.72	3.04119	2.2051	4.19021	1.98512	1000
0.02	0.74	3.06353	2.22099	4.22707	2.00609	1000
0.02	0.76	3.05081	2.21104	4.21474	2.00369	1000
0.02	0.78	3.03458	2.19863	4.19704	1.99841	1000
0.02	0.8	3.05859	2.21465	4.23888	2.02423	1000
0.02	0.82	3.01713	2.18345	4.18617	2.00272	1000
0.02	0.84	3.03559	2.19571	4.21899	2.02328	1000
0.02	0.86	3.0901	2.23231	4.30845	2.07614	1000
0.02	0.88	3.06948	2.21626	4.28511	2.06886	1000
0.02	0.9	3.03302	2.1884	4.24003	2.05163	1000
0.02	0.92	3.06275	2.20751	4.2923	2.08479	1000
0.02	0.94	3.08288	2.21901	4.33414	2.11513	1000
0.02	0.96	3.05822	2.20022	4.3027	2.10248	1000
0.02	0.98	3.05207	2.19337	4.30344	2.11006	1000
0.02	1	3.06837	2.20158	4.33989	2.13831	1000
0.04	0	NA	NA	NA	NA	NA
0.04	0.02	NA	NA	NA	NA	NA
0.04	0.04	2.9749	1.57302	5.05567	3.48265	1000
0.04	0.06	2.98189	1.68497	4.8334	3.14843	1000
0.04	0.08	2.9997	1.77861	4.69707	2.91847	1000
0.04	0.1	2.98752	1.83246	4.56363	2.73117	1000
0.04	0.12	3.05123	1.93196	4.55352	2.62156	1000
0.04	0.14	3.00253	1.93664	4.42054	2.48391	1000
0.04	0.16	3.02301	1.98777	4.38807	2.4003	1000
0.04	0.18	3.0273	2.02092	4.34567	2.32474	1000
0.04	0.2	3.03089	2.04957	4.31013	2.26056	1000
0.04	0.22	3.04689	2.08392	4.29686	2.21294	1000
0.04	0.24	3.0356	2.09438	4.25422	2.15984	1000
0.04	0.26	3.01295	2.09323	4.20157	2.10834	1000
0.04	0.28	3.03949	2.12872	4.21444	2.08572	1000
0.04	0.3	3.02236	2.12818	4.17511	2.04693	1000
0.04	0.32	3.00627	2.12697	4.13963	2.01266	1000
0.04	0.34	3.02795	2.15395	4.1543	2.00035	1000
0.04	0.36	3.0572	2.18561	4.18066	1.99505	1000
0.04	0.38	3.01593	2.16125	4.11874	1.95749	1000
0.04	0.4	3.04891	2.19384	4.15319	1.95934	1000
0.04	0.42	3.0548	2.20431	4.15484	1.95053	1000
0.04	0.44	3.0369	2.19588	4.12629	1.93041	1000
0.04	0.46	3.02191	2.18897	4.10271	1.91375	1000
0.04	0.48	3.03624	2.20405	4.1184	1.91436	1000
0.04	0.5	3.02341	2.1976	4.09973	1.90213	1000
0.04	0.52	3.06752	2.23439	4.15645	1.92206	1000
0.04	0.54	3.02413	2.20391	4.09819	1.89429	1000
0.04	0.56	3.04054	2.21822	4.12097	1.90275	1000
0.04	0.58	3.0556	2.23136	4.14196	1.91061	1000
0.04	0.6	3.0557	2.23279	4.1436	1.91081	1000
0.04	0.62	3.01247	2.20141	4.08693	1.88552	1000
0.04	0.64	3.05458	2.23356	4.14716	1.9136	1000
0.04	0.66	3.04636	2.22776	4.13927	1.91151	1000
0.04	0.68	3.04356	2.22599	4.13862	1.91263	1000
0.04	0.7	3.0498	2.23047	4.15143	1.92096	1000
0.04	0.72	3.05189	2.2315	4.15936	1.92786	1000
0.04	0.74	3.0425	2.22408	4.15106	1.92697	1000
0.04	0.76	3.0342	2.21704	4.14532	1.92828	1000
0.04	0.78	3.06582	2.23919	4.19559	1.95639	1000
0.04	0.8	3.04416	2.22258	4.1702	1.94762	1000
0.04	0.82	3.03208	2.21195	4.16095	1.949	1000
0.04	0.84	3.06456	2.23363	4.21501	1.98138	1000
0.04	0.86	3.07637	2.24076	4.23843	1.99767	1000
0.04	0.88	3.02349	2.20098	4.16964	1.96866	1000
0.04	0.9	3.05753	2.22349	4.2265	2.00301	1000
0.04	0.92	3.03843	2.20814	4.20588	1.99774	1000
0.04	0.94	3.05898	2.22047	4.24451	2.02404	1000
0.04	0.96	3.05859	2.21721	4.2544	2.03719	1000
0.04	0.98	3.04918	2.20879	4.24759	2.0388	1000
0.04	1	3.06743	2.21877	4.28554	2.06677	1000
0.06	0	NA	NA	NA	NA	NA
0.06	0.02	NA	NA	NA	NA	NA
0.06	0.04	NA	NA	NA	NA	NA
0.06	0.06	3.026	1.8019	4.71837	2.91647	1000
0.06	0.08	3.01965	1.82081	4.58578	2.76497	1000
0.06	0.1	3.01654	1.90637	4.48689	2.58052	1000
0.06	0.12	3.02321	1.96301	4.42046	2.45745	1000
0.06	0.14	3.01759	1.9945	4.35387	2.35936	1000
0.06	0.16	2.98985	2.00341	4.2703	2.26689	1000
0.06	0.18	3.03099	2.06196	4.2804	2.21844	1000
0.06	0.2	3.01426	2.07137	4.22535	2.15398	1000
0.06	0.22	2.98116	2.06471	4.15524	2.09053	1000
0.06	0.24	3.03817	2.12682	4.2013	2.07448	1000
0.06	0.26	2.99018	2.10384	4.12039	2.01655	1000
0.06	0.28	2.99959	2.12442	4.11399	1.98957	1000
0.06	0.3	3.0251	2.15616	4.13031	1.97415	1000
0.06	0.32	3.01712	2.16006	4.10693	1.94686	1000
0.06	0.34	3.04417	2.1905	4.12959	1.93909	1000
0.06	0.36	3.03707	2.19283	4.11112	1.91829	1000
0.06	0.38	2.99881	2.1698	4.05452	1.88472	1000
0.06	0.4	3.03119	2.20147	4.08874	1.88727	1000
0.06	0.42	3.02619	2.203	4.07689	1.87389	1000
0.06	0.44	3.02141	2.20397	4.06648	1.86251	1000
0.06	0.46	3.0129	2.20155	4.05195	1.8504	1000
0.06	0.48	2.99295	2.18975	4.02339	1.83365	1000
0.06	0.5	3.03601	2.22623	4.07743	1.8512	1000
0.06	0.52	3.03762	2.23011	4.07857	1.84846	1000
0.06	0.54	3.04624	2.23885	4.08986	1.85102	1000
0.06	0.56	3.04353	2.23839	4.08712	1.84873	1000
0.06	0.58	3.0635	2.25525	4.11422	1.85897	1000
0.06	0.6	3.02631	2.22791	4.06667	1.83875	1000
0.06	0.62	3.04981	2.24667	4.09986	1.85319	1000
0.06	0.64	3.03526	2.23607	4.0832	1.84713	1000
0.06	0.66	3.03606	2.23689	4.08741	1.85052	1000
0.06	0.68	3.03608	2.23708	4.09053	1.85345	1000
0.06	0.7	3.03796	2.2378	4.09816	1.86036	1000
0.06	0.72	3.04661	2.24408	4.11364	1.86957	1000
0.06	0.74	3.06796	2.25901	4.14836	1.88935	1000
0.06	0.76	3.04146	2.23879	4.11623	1.87744	1000
0.06	0.78	3.05463	2.24693	4.14128	1.89435	1000
0.06	0.8	3.06516	2.25348	4.16173	1.90825	1000
0.06	0.82	3.03243	2.22808	4.12202	1.89395	1000
0.06	0.84	3.06298	2.24855	4.17228	1.92373	1000
0.06	0.86	3.04119	2.23137	4.14721	1.91584	1000
0.06	0.88	3.06519	2.24617	4.19033	1.94416	1000
0.06	0.9	3.058	2.23958	4.18601	1.94644	1000
0.06	0.92	3.04447	2.22783	4.17395	1.94612	1000
0.06	0.94	3.05453	2.23247	4.19726	1.96479	1000
0.06	0.96	3.03878	2.21944	4.18111	1.96167	1000
0.06	0.98	3.05989	2.23166	4.22195	1.99029	1000
0.06	1	3.07332	2.23822	4.25062	2.0124	1000
0.08	0	NA	NA	NA	NA	NA
0.08	0.02	NA	NA	NA	NA	NA
0.08	0.04	NA	NA	NA	NA	NA
0.08	0.06	NA	NA	NA	NA	NA
0.08	0.08	3.01679	1.91699	4.47988	2.56289	1000
0.08	0.1	2.99668	1.94442	4.37554	2.43112	1000
0.08	0.12	2.99904	1.98675	4.31493	2.32818	1000
0.08	0.14	3.02096	2.0355	4.29063	2.25513	1000
0.08	0.16	3.02407	2.0653	4.25156	2.18627	1000
0.08	0.18	3.01358	2.08021	4.20295	2.12274	1000
0.08	0.2	3.04885	2.12839	4.21615	2.08775	1000
0.08	0.22	3.01133	2.11616	4.14427	2.02811	1000
0.08	0.24	3.00553	2.12702	4.11506	1.98804	1000
0.08	0.26	3.03043	2.16032	4.12697	1.96665	1000
0.08	0.28	3.00786	2.15424	4.0829	1.92866	1000
0.08	0.3	3.01323	2.16902	4.07559	1.90657	1000
0.08	0.32	3.00885	2.17487	4.0582	1.88333	1000
0.08	0.34	3.02165	2.19326	4.06401	1.87076	1000
0.08	0.36	3.02143	2.20038	4.055	1.85462	1000
0.08	0.38	3.027	2.21117	4.05483	1.84366	1000
0.08	0.4	3.03008	2.21928	4.05257	1.83329	1000
0.08	0.42	3.04658	2.23725	4.06847	1.83122	1000
0.08	0.44	3.03757	2.23447	4.05317	1.8187	1000
0.08	0.46	3.00726	2.21435	4.01174	1.79739	1000
0.08	0.48	3.01831	2.22629	4.02355	1.79726	1000
0.08	0.5	3.02675	2.23569	4.03289	1.7972	1000
0.08	0.52	3.03212	2.24213	4.03925	1.79712	1000
0.08	0.54	3.03829	2.24894	4.04695	1.79801	1000
0.08	0.56	3.05202	2.26101	4.06565	1.80464	1000
0.08	0.58	3.04806	2.25898	4.06207	1.80309	1000
0.08	0.6	3.03792	2.25209	4.05043	1.79834	1000
0.08	0.62	3.0568	2.26737	4.07694	1.80957	1000
0.08	0.64	3.03002	2.24733	4.04398	1.79665	1000
0.08	0.66	3.04887	2.26129	4.07322	1.81193	1000
0.08	0.68	3.04707	2.25994	4.0739	1.81396	1000
0.08	0.7	3.04911	2.26099	4.08075	1.81976	1000
0.08	0.72	3.05172	2.26237	4.08856	1.82619	1000
0.08	0.74	3.03936	2.25245	4.07609	1.82364	1000
0.08	0.76	3.04989	2.25895	4.09633	1.83737	1000
0.08	0.78	3.03038	2.24369	4.07395	1.83026	1000
0.08	0.8	3.04084	2.24974	4.09494	1.8452	1000
0.08	0.82	3.06618	2.26708	4.13571	1.86863	1000
0.08	0.84	3.05096	2.25395	4.12147	1.86752	1000
0.08	0.86	3.05196	2.25291	4.12948	1.87657	1000
0.08	0.88	3.05203	2.25099	4.13649	1.8855	1000
0.08	0.9	3.04788	2.24589	4.1379	1.89201	1000
0.08	0.92	3.05638	2.24977	4.15756	1.90779	1000
0.08	0.94	3.0683	2.25636	4.18157	1.92522	1000
0.08	0.96	3.06684	2.25245	4.18844	1.93599	1000
0.08	0.98	3.0657	2.24953	4.19399	1.94446	1000
0.08	1	3.0285	2.2205	4.14812	1.92762	1000
0.1	0	NA	NA	NA	NA	NA
0.1	0.02	NA	NA	NA	NA	NA
0.1	0.04	NA	NA	NA	NA	NA
0.1	0.06	NA	NA	NA	NA	NA
0.1	0.08	NA	NA	NA	NA	NA
0.1	0.1	3.00377	1.99264	4.31561	2.32297	1000
0.1	0.12	3.00197	2.02422	4.25851	2.23429	1000
0.1	0.14	3.00013	2.0513	4.21063	2.15934	1000
0.1	0.16	3.02548	2.09574	4.20381	2.10807	1000
0.1	0.18	3.03841	2.1273	4.18755	2.06025	1000
0.1	0.2	3.03127	2.13983	4.15176	2.01193	1000
0.1	0.22	3.03637	2.15991	4.13485	1.97494	1000
0.1	0.24	3.00892	2.15199	4.08133	1.92935	1000
0.1	0.26	3.02689	2.17877	4.08632	1.90754	1000
0.1	0.28	3.01904	2.18341	4.06199	1.87859	1000
0.1	0.3	3.05417	2.22123	4.09258	1.87135	1000
0.1	0.32	3.03982	2.21827	4.06414	1.84587	1000
0.1	0.34	3.02398	2.21311	4.03535	1.82224	1000
0.1	0.36	3.05302	2.24295	4.06379	1.82084	1000
0.1	0.38	3.02856	2.22933	4.0266	1.79727	1000
0.1	0.4	3.03502	2.23959	4.0294	1.78981	1000
0.1	0.42	3.02231	2.23402	4.00905	1.77503	1000
0.1	0.44	3.03625	2.24902	4.02307	1.77405	1000
0.1	0.46	3.03153	2.2488	4.01419	1.76538	1000
0.1	0.48	3.01908	2.24179	3.99683	1.75504	1000
0.1	0.5	3.00372	2.23225	3.97602	1.74377	1000
0.1	0.52	3.00383	2.23447	3.97552	1.74106	1000
0.1	0.54	3.04778	2.27051	4.03205	1.76154	1000
0.1	0.56	3.00195	2.23628	3.97337	1.73708	1000
0.1	0.58	3.05232	2.27642	4.03974	1.76332	1000
0.1	0.6	3.03417	2.26303	4.018	1.75497	1000
0.1	0.62	3.02828	2.25885	4.0127	1.75385	1000
0.1	0.64	3.0419	2.26924	4.03382	1.76459	1000
0.1	0.66	3.04373	2.27082	4.03869	1.76788	1000
0.1	0.68	3.04755	2.27341	4.04738	1.77397	1000
0.1	0.7	3.04445	2.27075	4.04663	1.77588	1000
0.1	0.72	3.02491	2.25519	4.02474	1.76954	1000
0.1	0.74	3.0334	2.2606	4.04097	1.78037	1000
0.1	0.76	3.05352	2.27458	4.07324	1.79866	1000
0.1	0.78	3.05717	2.27633	4.08275	1.80642	1000
0.1	0.8	3.03484	2.25792	4.05856	1.80064	1000
0.1	0.82	3.04354	2.26303	4.07587	1.81284	1000
0.1	0.84	3.05198	2.26736	4.09407	1.82671	1000
0.1	0.86	3.05609	2.26847	4.10636	1.83788	1000
0.1	0.88	3.0435	2.25702	4.09597	1.83894	1000
0.1	0.9	3.05045	2.26047	4.11148	1.851	1000
0.1	0.92	3.02246	2.23788	4.07924	1.84136	1000
0.1	0.94	3.01762	2.23201	4.07981	1.84781	1000
0.1	0.96	3.05534	2.25679	4.14114	1.88435	1000
0.1	0.98	3.04983	2.25004	4.1417	1.89166	1000
0.1	1	3.01518	2.22338	4.09803	1.87465	1000
0.12	0	NA	NA	NA	NA	NA
0.12	0.02	NA	NA	NA	NA	NA
0.12	0.04	NA	NA	NA	NA	NA
0.12	0.06	NA	NA	NA	NA	NA
0.12	0.08	NA	NA	NA	NA	NA
0.12	0.1	NA	NA	NA	NA	NA
0.12	0.12	3.00089	2.0534	4.20793	2.15453	1000
0.12	0.14	3.04025	2.11075	4.21495	2.1042	1000
0.12	0.16	3.01946	2.11607	4.1555	2.03944	1000
0.12	0.18	3.01226	2.12964	4.11763	1.98799	1000
0.12	0.2	2.99579	2.13318	4.07283	1.93965	1000
0.12	0.22	3.02834	2.17415	4.09131	1.91716	1000
0.12	0.24	3.0036	2.16715	4.04293	1.87578	1000
0.12	0.26	2.98532	2.16379	4.00492	1.84113	1000
0.12	0.28	3.02652	2.20715	4.04175	1.8346	1000
0.12	0.3	3.02342	2.21357	4.02634	1.81277	1000
0.12	0.32	3.03558	2.23128	4.03133	1.80005	1000
0.12	0.34	3.02429	2.22918	4.00897	1.77979	1000
0.12	0.36	3.03923	2.24733	4.02021	1.77288	1000
0.12	0.38	3.06288	2.27167	4.04361	1.77194	1000
0.12	0.4	3.06052	2.27456	4.0357	1.76115	1000
0.12	0.42	3.0085	2.23717	3.96689	1.72972	1000
0.12	0.44	3.05252	2.27575	4.01908	1.74332	1000
0.12	0.46	3.00947	2.24469	3.96261	1.71792	1000
0.12	0.48	3.02368	2.25868	3.9787	1.72003	1000
0.12	0.5	3.03863	2.27274	3.99666	1.72393	1000
0.12	0.52	3.04512	2.27966	4.00466	1.725	1000
0.12	0.54	3.05055	2.28542	4.01179	1.72637	1000
0.12	0.56	3.0306	2.27092	3.98716	1.71624	1000
0.12	0.58	3.02201	2.26517	3.9772	1.71203	1000
0.12	0.6	2.99395	2.24394	3.94274	1.6988	1000
0.12	0.62	3.05152	2.28904	4.01923	1.73019	1000
0.12	0.64	3.03326	2.27466	3.99879	1.72413	1000
0.12	0.66	3.03914	2.27907	4.0094	1.73033	1000
0.12	0.68	3.0292	2.27111	3.99956	1.72846	1000
0.12	0.7	3.02808	2.26965	4.00192	1.73227	1000
0.12	0.72	3.04298	2.28006	4.02615	1.74609	1000
0.12	0.74	3.0346	2.27269	4.01948	1.74679	1000
0.12	0.76	3.04123	2.2773	4.03525	1.75795	1000
0.12	0.78	3.06453	2.29297	4.06923	1.77626	1000
0.12	0.8	3.01961	2.25771	4.01401	1.7563	1000
0.12	0.82	3.05313	2.28104	4.06552	1.78448	1000
0.12	0.84	3.06151	2.2857	4.08249	1.79679	1000
0.12	0.86	3.03968	2.26743	4.0591	1.79167	1000
0.12	0.88	3.04998	2.2731	4.07969	1.80659	1000
0.12	0.9	3.05826	2.27698	4.09796	1.82097	1000
0.12	0.92	3.04973	2.26836	4.09336	1.82501	1000
0.12	0.94	3.03137	2.25233	4.07538	1.82304	1000
0.12	0.96	3.04861	2.26254	4.1068	1.84426	1000
0.12	0.98	3.04414	2.25738	4.10652	1.84914	1000
0.12	1	3.05632	2.26356	4.13318	1.86962	1000
0.14	0	NA	NA	NA	NA	NA
0.14	0.02	NA	NA	NA	NA	NA
0.14	0.04	NA	NA	NA	NA	NA
0.14	0.06	NA	NA	NA	NA	NA
0.14	0.08	NA	NA	NA	NA	NA
0.14	0.1	NA	NA	NA	NA	NA
0.14	0.12	NA	NA	NA	NA	NA
0.14	0.14	3.02694	2.12382	4.16135	2.03752	1000
0.14	0.16	3.01633	2.13544	4.11724	1.98179	1000
0.14	0.18	3.02597	2.16092	4.10231	1.94139	1000
0.14	0.2	3.01326	2.16629	4.06404	1.89775	1000
0.14	0.22	3.02278	2.18756	4.05603	1.86848	1000
0.14	0.24	3.01755	2.19538	4.03279	1.83741	1000
0.14	0.26	3.02433	2.21153	4.0265	1.81497	1000
0.14	0.28	3.0589	2.24889	4.05611	1.80722	1000
0.14	0.3	3.02644	2.23098	4.00578	1.7748	1000
0.14	0.32	3.02085	2.23382	3.98967	1.75585	1000
0.14	0.34	3.01843	2.2384	3.97874	1.74034	1000
0.14	0.36	3.02732	2.25132	3.98302	1.73169	1000
0.14	0.38	3.0271	2.2562	3.97714	1.72095	1000
0.14	0.4	3.03819	2.26951	3.98637	1.71687	1000
0.14	0.42	3.02378	2.2618	3.96485	1.70306	1000
0.14	0.44	3.04753	2.28417	3.99145	1.70728	1000
0.14	0.46	3.02265	2.26713	3.95845	1.69132	1000
0.14	0.48	3.03278	2.27771	3.96948	1.69178	1000
0.14	0.5	3.02725	2.27536	3.96173	1.68637	1000
0.14	0.52	3.03497	2.28305	3.97144	1.68839	1000
0.14	0.54	3.05623	2.3011	3.99889	1.69779	1000
0.14	0.56	3.00959	2.2656	3.93999	1.67439	1000
0.14	0.58	3.03316	2.28479	3.9715	1.68671	1000
0.14	0.6	3.0259	2.27957	3.96392	1.68435	1000
0.14	0.62	3.05776	2.30445	4.00749	1.70304	1000
0.14	0.64	3.04957	2.29804	3.99958	1.70155	1000
0.14	0.66	3.0208	2.27563	3.96486	1.68923	1000
0.14	0.68	3.04749	2.29563	4.00332	1.70769	1000
0.14	0.7	3.0276	2.27948	3.98131	1.70183	1000
0.14	0.72	3.04511	2.29206	4.00841	1.71635	1000
0.14	0.74	3.02056	2.27215	3.98056	1.70841	1000
0.14	0.76	3.06173	2.30238	4.03969	1.73731	1000
0.14	0.78	3.02465	2.27307	3.99481	1.72174	1000
0.14	0.8	3.03296	2.27799	4.01083	1.73284	1000
0.14	0.82	3.02713	2.27166	4.00911	1.73745	1000
0.14	0.84	3.02656	2.2695	4.014	1.74449	1000
0.14	0.86	3.03485	2.27392	4.03099	1.75708	1000
0.14	0.88	3.02255	2.26294	4.01997	1.75703	1000
0.14	0.9	3.0417	2.27469	4.05342	1.77873	1000
0.14	0.92	3.05741	2.28419	4.08153	1.79734	1000
0.14	0.94	3.06221	2.2848	4.09641	1.81161	1000
0.14	0.96	3.06301	2.28344	4.10353	1.82009	1000
0.14	0.98	3.02918	2.25626	4.06326	1.807	1000
0.14	1	3.05279	2.27034	4.10512	1.83478	1000
0.16	0	NA	NA	NA	NA	NA
0.16	0.02	NA	NA	NA	NA	NA
0.16	0.04	NA	NA	NA	NA	NA
0.16	0.06	NA	NA	NA	NA	NA
0.16	0.08	NA	NA	NA	NA	NA
0.16	0.1	NA	NA	NA	NA	NA
0.16	0.12	NA	NA	NA	NA	NA
0.16	0.14	NA	NA	NA	NA	NA
0.16	0.16	3.02668	2.16267	4.10075	1.93808	1000
0.16	0.18	3.01433	2.16921	4.06098	1.89176	1000
0.16	0.2	3.02837	2.195	4.05678	1.86178	1000
0.16	0.22	3.02734	2.20704	4.0372	1.83016	1000
0.16	0.24	3.01929	2.21174	4.01169	1.79995	1000
0.16	0.26	3.0548	2.25056	4.04119	1.79063	1000
0.16	0.28	3.02305	2.23359	3.99086	1.75727	1000
0.16	0.3	3.04423	2.2586	4.00654	1.74794	1000
0.16	0.32	3.02003	2.24589	3.96836	1.72248	1000
0.16	0.34	3.01146	2.24507	3.95047	1.70539	1000
0.16	0.36	3.01021	2.24949	3.94263	1.69314	1000
0.16	0.38	3.03962	2.27796	3.97357	1.69561	1000
0.16	0.4	3.03086	2.27504	3.95848	1.68344	1000
0.16	0.42	3.02173	2.27126	3.94387	1.67261	1000
0.16	0.44	3.03393	2.28428	3.95605	1.67178	1000
0.16	0.46	3.04374	2.29473	3.96648	1.67176	1000
0.16	0.48	3.04022	2.29412	3.9609	1.66677	1000
0.16	0.5	3.02159	2.28111	3.937	1.65588	1000
0.16	0.52	3.03046	2.28977	3.94783	1.65807	1000
0.16	0.54	3.02931	2.29005	3.94679	1.65674	1000
0.16	0.56	3.0191	2.28288	3.93474	1.65185	1000
0.16	0.58	3.01635	2.28136	3.93256	1.6512	1000
0.16	0.6	3.02759	2.29059	3.94858	1.65799	1000
0.16	0.62	3.00476	2.27285	3.92144	1.64859	1000
0.16	0.64	3.02634	2.28956	3.95178	1.66222	1000
0.16	0.66	3.04583	2.30443	3.97988	1.67545	1000
0.16	0.68	3.05382	2.30949	3.9948	1.68531	1000
0.16	0.7	3.04091	2.29909	3.98095	1.68186	1000
0.16	0.72	3.02361	2.28484	3.96224	1.6774	1000
0.16	0.74	3.03835	2.29518	3.98571	1.69053	1000
0.16	0.76	3.05124	2.30345	4.00797	1.70452	1000
0.16	0.78	3.03186	2.28757	3.98654	1.69897	1000
0.16	0.8	3.0532	2.30202	4.02052	1.7185	1000
0.16	0.82	3.0387	2.28918	4.00688	1.71769	1000
0.16	0.84	3.01386	2.26893	3.97851	1.70957	1000
0.16	0.86	3.04566	2.29076	4.02759	1.73683	1000
0.16	0.88	3.02986	2.2771	4.01178	1.73468	1000
0.16	0.9	3.05659	2.29426	4.05596	1.7617	1000
0.16	0.92	3.05804	2.29321	4.06417	1.77096	1000
0.16	0.94	3.0702	2.29985	4.08758	1.78772	1000
0.16	0.96	3.0349	2.27147	4.04558	1.77411	1000
0.16	0.98	3.03414	2.26871	4.0508	1.78209	1000
0.16	1	3.05573	2.2814	4.0894	1.808	1000
0.18	0	NA	NA	NA	NA	NA
0.18	0.02	NA	NA	NA	NA	NA
0.18	0.04	NA	NA	NA	NA	NA
0.18	0.06	NA	NA	NA	NA	NA
0.18	0.08	NA	NA	NA	NA	NA
0.18	0.1	NA	NA	NA	NA	NA
0.18	0.12	NA	NA	NA	NA	NA
0.18	0.14	NA	NA	NA	NA	NA
0.18	0.16	NA	NA	NA	NA	NA
0.18	0.18	3.01102	2.18205	4.0337	1.85165	1000
0.18	0.2	3.01401	2.19796	4.01739	1.81943	1000
0.18	0.22	3.00121	2.19967	3.98464	1.78496	1000
0.18	0.24	2.99063	2.2016	3.95693	1.75533	1000
0.18	0.26	2.99651	2.21578	3.95117	1.73539	1000
0.18	0.28	3.0166	2.24046	3.96445	1.72399	1000
0.18	0.3	3.00204	2.23603	3.93714	1.70111	1000
0.18	0.32	3.03612	2.27022	3.97045	1.70023	1000
0.18	0.34	3.02434	2.26644	3.94906	1.68262	1000
0.18	0.36	3.04127	2.28524	3.96387	1.67863	1000
0.18	0.38	3.02115	2.27339	3.93436	1.66097	1000
0.18	0.4	3.04264	2.29467	3.95671	1.66204	1000
0.18	0.42	3.03817	2.29442	3.94807	1.65365	1000
0.18	0.44	3.04406	2.302	3.95302	1.65101	1000
0.18	0.46	3.02012	2.28531	3.92146	1.63615	1000
0.18	0.48	3.02527	2.29151	3.92676	1.63525	1000
0.18	0.5	3.01581	2.28564	3.91444	1.62879	1000
0.18	0.52	3.01721	2.28828	3.91585	1.62757	1000
0.18	0.54	3.02274	2.29372	3.92333	1.62961	1000
0.18	0.56	3.02457	2.29596	3.92656	1.6306	1000
0.18	0.58	3.04429	2.31195	3.95313	1.64118	1000
0.18	0.6	3.03754	2.30682	3.94653	1.63971	1000
0.18	0.62	3.03806	2.30735	3.94917	1.64182	1000
0.18	0.64	3.02966	2.30045	3.94119	1.64075	1000
0.18	0.66	3.0187	2.29169	3.92961	1.63792	1000
0.18	0.68	3.04752	2.31321	3.97075	1.65755	1000
0.18	0.7	3.0337	2.30183	3.95612	1.65429	1000
0.18	0.72	3.05715	2.31883	3.99091	1.67208	1000
0.18	0.74	3.04179	2.30614	3.97446	1.66832	1000
0.18	0.76	3.05433	2.31395	3.99651	1.68256	1000
0.18	0.78	3.05315	2.31145	4.00013	1.68869	1000
0.18	0.8	3.04857	2.3066	3.99854	1.69194	1000
0.18	0.82	3.01787	2.2817	3.96264	1.68093	1000
0.18	0.84	3.04202	2.29805	4.00069	1.70265	1000
0.18	0.86	3.04539	2.29858	4.01255	1.71397	1000
0.18	0.88	3.0564	2.30469	4.03217	1.72747	1000
0.18	0.9	3.02885	2.28184	4.00111	1.71927	1000
0.18	0.92	3.05891	2.30201	4.04841	1.7464	1000
0.18	0.94	3.04147	2.28668	4.03112	1.74444	1000
0.18	0.96	3.04328	2.28552	4.04054	1.75501	1000
0.18	0.98	3.05912	2.29453	4.06969	1.77516	1000
0.18	1	3.07154	2.3009	4.0943	1.7934	1000
0.2	0	NA	NA	NA	NA	NA
0.2	0.02	NA	NA	NA	NA	NA
0.2	0.04	NA	NA	NA	NA	NA
0.2	0.06	NA	NA	NA	NA	NA
0.2	0.08	NA	NA	NA	NA	NA
0.2	0.1	NA	NA	NA	NA	NA
0.2	0.12	NA	NA	NA	NA	NA
0.2	0.14	NA	NA	NA	NA	NA
0.2	0.16	NA	NA	NA	NA	NA
0.2	0.18	NA	NA	NA	NA	NA
0.2	0.2	3.01277	2.20981	3.99699	1.78717	1000
0.2	0.22	3.02347	2.22989	3.99358	1.76369	1000
0.2	0.24	3.00714	2.22668	3.95971	1.73302	1000
0.2	0.26	3.00975	2.23769	3.9506	1.71292	1000
0.2	0.28	3.01219	2.24758	3.94297	1.69539	1000
0.2	0.3	3.02497	2.26499	3.94939	1.68439	1000
0.2	0.32	3.03877	2.28242	3.95838	1.67596	1000
0.2	0.34	3.02084	2.27333	3.92988	1.65655	1000
0.2	0.36	3.02949	2.28515	3.93488	1.64973	1000
0.2	0.38	3.03218	2.29154	3.93352	1.64197	1000
0.2	0.4	3.04072	2.30213	3.94024	1.63812	1000
0.2	0.42	3.03054	2.29706	3.92475	1.62769	1000
0.2	0.44	3.0448	2.31122	3.9402	1.62897	1000
0.2	0.46	3.02699	2.29926	3.91644	1.61718	1000
0.2	0.48	3.03578	2.30835	3.92608	1.61773	1000
0.2	0.5	3.03398	2.30834	3.92372	1.61538	1000
0.2	0.52	3.01129	2.2917	3.89496	1.60326	1000
0.2	0.54	3.00959	2.29122	3.89351	1.60228	1000
0.2	0.56	3.02588	2.30487	3.91493	1.61006	1000
0.2	0.58	3.02546	2.30511	3.91549	1.61038	1000
0.2	0.6	3.01572	2.29742	3.90532	1.6079	1000
0.2	0.62	3.02501	2.30465	3.91941	1.61476	1000
0.2	0.64	3.02761	2.30648	3.92514	1.61866	1000
0.2	0.66	3.03485	2.31178	3.93714	1.62536	1000
0.2	0.68	3.04164	2.31625	3.94947	1.63322	1000
0.2	0.7	3.05188	2.32312	3.96678	1.64367	1000
0.2	0.72	3.02119	2.29855	3.93029	1.63174	1000
0.2	0.74	3.05662	2.32454	3.98109	1.65655	1000
0.2	0.76	3.02256	2.29724	3.9404	1.64317	1000
0.2	0.78	3.06388	2.32694	4.00053	1.67359	1000
0.2	0.8	3.06603	2.32717	4.00788	1.68071	1000
0.2	0.82	3.05496	2.31675	3.99897	1.68222	1000
0.2	0.84	3.02733	2.29419	3.96694	1.67275	1000
0.2	0.86	3.04875	2.30804	4.00213	1.69409	1000
0.2	0.88	3.05461	2.31038	4.01588	1.7055	1000
0.2	0.9	3.02081	2.28314	3.97555	1.69241	1000
0.2	0.92	3.02603	2.28486	3.98871	1.70385	1000
0.2	0.94	3.04542	2.29679	4.0219	1.72511	1000
0.2	0.96	3.09096	2.3274	4.09266	1.76526	1000
0.2	0.98	3.09346	2.32618	4.10418	1.778	1000
0.2	1	3.05962	2.29919	4.06301	1.76381	1000
0.22	0	NA	NA	NA	NA	NA
0.22	0.02	NA	NA	NA	NA	NA
0.22	0.04	NA	NA	NA	NA	NA
0.22	0.06	NA	NA	NA	NA	NA
0.22	0.08	NA	NA	NA	NA	NA
0.22	0.1	NA	NA	NA	NA	NA
0.22	0.12	NA	NA	NA	NA	NA
0.22	0.14	NA	NA	NA	NA	NA
0.22	0.16	NA	NA	NA	NA	NA
0.22	0.18	NA	NA	NA	NA	NA
0.22	0.2	NA	NA	NA	NA	NA
0.22	0.22	3.04281	2.2565	4.0014	1.7449	1000
0.22	0.24	3.04449	2.26741	3.98999	1.72259	1000
0.22	0.26	3.03044	2.26447	3.96124	1.69677	1000
0.22	0.28	3.02587	2.26825	3.94567	1.67741	1000
0.22	0.3	3.03955	2.28607	3.95357	1.66749	1000
0.22	0.32	3.03047	2.28453	3.93519	1.65067	1000
0.22	0.34	3.0141	2.27644	3.90884	1.63239	1000
0.22	0.36	3.02664	2.29123	3.91874	1.62751	1000
0.22	0.38	3.01984	2.28974	3.90595	1.61621	1000
0.22	0.4	3.01867	2.2923	3.90086	1.60856	1000
0.22	0.42	3.03263	2.30665	3.91509	1.60844	1000
0.22	0.44	3.00088	2.28369	3.87356	1.58987	1000
0.22	0.46	3.04076	2.31787	3.92162	1.60375	1000
0.22	0.48	3.03432	2.31456	3.91257	1.59801	1000
0.22	0.5	3.02566	2.30905	3.9015	1.59245	1000
0.22	0.52	3.02934	2.31307	3.90636	1.5933	1000
0.22	0.54	3.04199	2.32408	3.92263	1.59855	1000
0.22	0.56	3.02817	2.31374	3.9062	1.59246	1000
0.22	0.58	3.05076	2.33189	3.93629	1.60441	1000
0.22	0.6	3.02948	2.31516	3.91119	1.59603	1000
0.22	0.62	3.03441	2.31875	3.92006	1.60132	1000
0.22	0.64	3.06593	2.34315	3.96291	1.61976	1000
0.22	0.66	3.02117	2.30758	3.9084	1.60082	1000
0.22	0.68	3.03827	2.32012	3.93386	1.61374	1000
0.22	0.7	3.02718	2.31096	3.92225	1.61129	1000
0.22	0.72	3.04918	2.3267	3.95517	1.62847	1000
0.22	0.74	3.03936	2.31786	3.94657	1.62871	1000
0.22	0.76	3.04346	2.31967	3.9563	1.63663	1000
0.22	0.78	3.04764	2.32113	3.96695	1.64582	1000
0.22	0.8	3.06577	2.33295	3.99665	1.66369	1000
0.22	0.82	3.04018	2.31173	3.96776	1.65603	1000
0.22	0.84	3.02584	2.29952	3.95276	1.65324	1000
0.22	0.86	3.047	2.31335	3.98708	1.67372	1000
0.22	0.88	3.04411	2.30875	3.98966	1.68091	1000
0.22	0.9	3.05419	2.31435	4.00876	1.69441	1000
0.22	0.92	3.05335	2.31115	4.01443	1.70328	1000
0.22	0.94	3.04806	2.3047	4.01389	1.70919	1000
0.22	0.96	3.06698	2.31607	4.0468	1.73073	1000
0.22	0.98	3.03889	2.29301	4.01431	1.7213	1000
0.22	1	3.04744	2.29683	4.03263	1.73581	1000
0.24	0	NA	NA	NA	NA	NA
0.24	0.02	NA	NA	NA	NA	NA
0.24	0.04	NA	NA	NA	NA	NA
0.24	0.06	NA	NA	NA	NA	NA
0.24	0.08	NA	NA	NA	NA	NA
0.24	0.1	NA	NA	NA	NA	NA
0.24	0.12	NA	NA	NA	NA	NA
0.24	0.14	NA	NA	NA	NA	NA
0.24	0.16	NA	NA	NA	NA	NA
0.24	0.18	NA	NA	NA	NA	NA
0.24	0.2	NA	NA	NA	NA	NA
0.24	0.22	NA	NA	NA	NA	NA
0.24	0.24	3.00232	2.24217	3.926	1.68382	1000
0.24	0.26	3.01155	2.25782	3.92586	1.66804	1000
0.24	0.28	3.03337	2.28281	3.94263	1.65983	1000
0.24	0.3	3.00279	2.26428	3.89711	1.63283	1000
0.24	0.32	3.03036	2.2924	3.92341	1.63101	1000
0.24	0.34	3.01682	2.28637	3.90084	1.61447	1000
0.24	0.36	3.05012	2.31778	3.93641	1.61863	1000
0.24	0.38	3.03101	2.30607	3.90879	1.60272	1000
0.24	0.4	3.02798	2.30697	3.90155	1.59459	1000
0.24	0.42	3.03799	2.31783	3.91137	1.59354	1000
0.24	0.44	3.0115	2.29893	3.87663	1.57771	1000
0.24	0.46	3.01821	2.30641	3.88342	1.57701	1000
0.24	0.48	3.02905	2.31697	3.89566	1.57869	1000
0.24	0.5	3.03426	2.32254	3.90176	1.57922	1000
0.24	0.52	3.04409	2.33153	3.9141	1.58257	1000
0.24	0.54	3.04061	2.32925	3.91093	1.58168	1000
0.24	0.56	3.0262	2.31835	3.89379	1.57544	1000
0.24	0.58	3.02936	2.32116	3.89914	1.57798	1000
0.24	0.6	3.03809	2.32801	3.91219	1.58418	1000
0.24	0.62	3.03597	2.32639	3.91127	1.58488	1000
0.24	0.64	3.02871	2.32022	3.90472	1.58451	1000
0.24	0.66	3.03301	2.32301	3.91372	1.5907	1000
0.24	0.68	3.01123	2.30518	3.88844	1.58326	1000
0.24	0.7	3.06648	2.34711	3.96356	1.61646	1000
0.24	0.72	3.0409	2.32616	3.93419	1.60802	1000
0.24	0.74	3.05639	2.33664	3.95897	1.62233	1000
0.24	0.76	3.04205	2.32446	3.944	1.61954	1000
0.24	0.78	3.0268	2.3112	3.92857	1.61737	1000
0.24	0.8	3.0371	2.31727	3.9473	1.63003	1000
0.24	0.82	3.03425	2.31326	3.94875	1.63549	1000
0.24	0.84	3.06855	2.33699	4.00062	1.66362	1000
0.24	0.86	3.05262	2.32346	3.98371	1.66024	1000
0.24	0.88	3.04539	2.31574	3.97995	1.66421	1000
0.24	0.9	3.03087	2.30221	3.96729	1.66508	1000
0.24	0.92	3.07609	2.33374	4.03467	1.70093	1000
0.24	0.94	3.05898	2.31857	4.0177	1.69913	1000
0.24	0.96	3.0602	2.31706	4.02565	1.70859	1000
0.24	0.98	3.0632	2.31632	4.03737	1.72105	1000
0.24	1	3.05062	2.30441	4.0269	1.72249	1000
0.26	0	NA	NA	NA	NA	NA
0.26	0.02	NA	NA	NA	NA	NA
0.26	0.04	NA	NA	NA	NA	NA
0.26	0.06	NA	NA	NA	NA	NA
0.26	0.08	NA	NA	NA	NA	NA
0.26	0.1	NA	NA	NA	NA	NA
0.26	0.12	NA	NA	NA	NA	NA
0.26	0.14	NA	NA	NA	NA	NA
0.26	0.16	NA	NA	NA	NA	NA
0.26	0.18	NA	NA	NA	NA	NA
0.26	0.2	NA	NA	NA	NA	NA
0.26	0.22	NA	NA	NA	NA	NA
0.26	0.24	NA	NA	NA	NA	NA
0.26	0.26	3.02307	2.275	3.92902	1.65402	1000
0.26	0.28	3.02207	2.2811	3.91844	1.63734	1000
0.26	0.3	3.0406	2.30232	3.93292	1.6306	1000
0.26	0.32	3.02766	2.29719	3.9103	1.61312	1000
0.26	0.34	3.01938	2.29528	3.89416	1.59888	1000
0.26	0.36	3.02744	2.30597	3.89915	1.59319	1000
0.26	0.38	3.02258	2.30573	3.88902	1.58329	1000
0.26	0.4	3.0396	2.32272	3.90654	1.58382	1000
0.26	0.42	3.00406	2.2967	3.86025	1.56355	1000
0.26	0.44	3.02216	2.31375	3.88037	1.56662	1000
0.26	0.46	3.04297	2.33237	3.90495	1.57258	1000
0.26	0.48	3.01366	2.31047	3.8677	1.55723	1000
0.26	0.5	3.04096	2.33373	3.90118	1.56745	1000
0.26	0.52	3.04206	2.33547	3.903	1.56753	1000
0.26	0.54	3.03036	2.3268	3.88915	1.56236	1000
0.26	0.56	3.01472	2.31507	3.86999	1.55492	1000
0.26	0.58	3.04329	2.33767	3.90806	1.5704	1000
0.26	0.6	3.05041	2.34314	3.91918	1.57604	1000
0.26	0.62	3.02912	2.32623	3.89417	1.56795	1000
0.26	0.64	3.04178	2.33567	3.91299	1.57732	1000
0.26	0.66	3.02956	2.32557	3.89998	1.57441	1000
0.26	0.68	3.03605	2.3297	3.91187	1.58216	1000
0.26	0.7	3.03002	2.32412	3.90732	1.5832	1000
0.26	0.72	3.04585	2.33518	3.93181	1.59663	1000
0.26	0.74	3.0577	2.34291	3.95163	1.60872	1000
0.26	0.76	3.0635	2.34608	3.9632	1.61711	1000
0.26	0.78	3.04116	2.32742	3.93836	1.61093	1000
0.26	0.8	3.03476	2.32037	3.93566	1.61529	1000
0.26	0.82	3.02581	2.312	3.92833	1.61632	1000
0.26	0.84	3.03812	2.31952	3.9497	1.63018	1000
0.26	0.86	3.04827	2.32488	3.96941	1.64453	1000
0.26	0.88	3.04407	2.3199	3.96872	1.64882	1000
0.26	0.9	3.02278	2.30179	3.94558	1.64379	1000
0.26	0.92	3.04594	2.31654	3.98359	1.66705	1000
0.26	0.94	3.05019	2.31714	3.99606	1.67891	1000
0.26	0.96	3.03309	2.30156	3.97993	1.67837	1000
0.26	0.98	3.04333	2.3069	3.99982	1.69292	1000
0.26	1	3.04505	2.30552	4.009	1.70348	1000
0.28	0	NA	NA	NA	NA	NA
0.28	0.02	NA	NA	NA	NA	NA
0.28	0.04	NA	NA	NA	NA	NA
0.28	0.06	NA	NA	NA	NA	NA
0.28	0.08	NA	NA	NA	NA	NA
0.28	0.1	NA	NA	NA	NA	NA
0.28	0.12	NA	NA	NA	NA	NA
0.28	0.14	NA	NA	NA	NA	NA
0.28	0.16	NA	NA	NA	NA	NA
0.28	0.18	NA	NA	NA	NA	NA
0.28	0.2	NA	NA	NA	NA	NA
0.28	0.22	NA	NA	NA	NA	NA
0.28	0.24	NA	NA	NA	NA	NA
0.28	0.26	NA	NA	NA	NA	NA
0.28	0.28	3.0113	2.27895	3.89631	1.61736	1000
0.28	0.3	3.04978	2.31627	3.93518	1.61891	1000
0.28	0.32	3.02169	2.29865	3.89411	1.59547	1000
0.28	0.34	3.01972	2.30164	3.88603	1.58438	1000
0.28	0.36	3.01847	2.30458	3.87991	1.57534	1000
0.28	0.38	3.02555	2.31394	3.88444	1.5705	1000
0.28	0.4	3.02565	2.31701	3.88148	1.56447	1000
0.28	0.42	3.01511	2.31113	3.86594	1.5548	1000
0.28	0.44	3.01774	2.31559	3.86707	1.55147	1000
0.28	0.46	3.0233	2.32182	3.87287	1.55105	1000
0.28	0.48	3.04561	2.34127	3.8998	1.55854	1000
0.28	0.5	3.03798	2.33637	3.89004	1.55368	1000
0.28	0.52	3.01595	2.31978	3.86251	1.54273	1000
0.28	0.54	3.03176	2.33291	3.88327	1.55036	1000
0.28	0.56	3.01392	2.31924	3.86169	1.54245	1000
0.28	0.58	3.02468	2.32786	3.87685	1.549	1000
0.28	0.6	3.03399	2.33518	3.89041	1.55523	1000
0.28	0.62	3.03988	2.33958	3.90009	1.56052	1000
0.28	0.64	3.0389	2.33821	3.90159	1.56337	1000
0.28	0.66	3.01734	2.3206	3.87695	1.55635	1000
0.28	0.68	3.04433	2.34092	3.9147	1.57378	1000
0.28	0.7	3.06015	2.35195	3.93918	1.58723	1000
0.28	0.72	3.01188	2.31349	3.87998	1.56649	1000
0.28	0.74	3.0246	2.32214	3.90032	1.57818	1000
0.28	0.76	3.03678	2.33016	3.92034	1.59018	1000
0.28	0.78	3.08819	2.36739	3.9939	1.62651	1000
0.28	0.8	3.02131	2.31464	3.91005	1.59541	1000
0.28	0.82	3.05126	2.33597	3.95406	1.61809	1000
0.28	0.84	3.04863	2.332	3.95584	1.62384	1000
0.28	0.86	3.0437	2.32572	3.95582	1.6301	1000
0.28	0.88	3.04895	2.32765	3.96823	1.64057	1000
0.28	0.9	3.03274	2.31321	3.95222	1.63901	1000
0.28	0.92	3.04571	2.3203	3.97648	1.65618	1000
0.28	0.94	3.0362	2.31123	3.96866	1.65743	1000
0.28	0.96	3.05266	2.32055	3.9985	1.67796	1000
0.28	0.98	3.05703	2.32123	4.01098	1.68975	1000
0.28	1	3.08126	2.33614	4.05187	1.71573	1000
0.3	0	NA	NA	NA	NA	NA
0.3	0.02	NA	NA	NA	NA	NA
0.3	0.04	NA	NA	NA	NA	NA
0.3	0.06	NA	NA	NA	NA	NA
0.3	0.08	NA	NA	NA	NA	NA
0.3	0.1	NA	NA	NA	NA	NA
0.3	0.12	NA	NA	NA	NA	NA
0.3	0.14	NA	NA	NA	NA	NA
0.3	0.16	NA	NA	NA	NA	NA
0.3	0.18	NA	NA	NA	NA	NA
0.3	0.2	NA	NA	NA	NA	NA
0.3	0.22	NA	NA	NA	NA	NA
0.3	0.24	NA	NA	NA	NA	NA
0.3	0.26	NA	NA	NA	NA	NA
0.3	0.28	NA	NA	NA	NA	NA
0.3	0.3	3.03248	2.30782	3.90659	1.59877	1000
0.3	0.32	3.02532	2.30702	3.89138	1.58436	1000
0.3	0.34	3.01195	2.30064	3.8694	1.56876	1000
0.3	0.36	3.03409	2.32257	3.89171	1.56914	1000
0.3	0.38	3.04329	2.33334	3.89932	1.56598	1000
0.3	0.4	3.02924	2.32493	3.8789	1.55397	1000
0.3	0.42	3.04282	2.33846	3.89309	1.55463	1000
0.3	0.44	3.019	2.32138	3.86186	1.54049	1000
0.3	0.46	3.01108	2.31686	3.85065	1.53378	1000
0.3	0.48	3.05148	2.35068	3.90027	1.54959	1000
0.3	0.5	3.01364	2.32148	3.85294	1.53146	1000
0.3	0.52	3.01289	2.3218	3.85214	1.53035	1000
0.3	0.54	3.03849	2.34274	3.88506	1.54232	1000
0.3	0.56	3.03768	2.34248	3.88504	1.54255	1000
0.3	0.58	3.02316	2.33088	3.86861	1.53773	1000
0.3	0.6	3.03316	2.33869	3.88307	1.54438	1000
0.3	0.62	3.02984	2.33578	3.88103	1.54525	1000
0.3	0.64	3.02843	2.33425	3.88155	1.5473	1000
0.3	0.66	3.03469	2.33812	3.89316	1.55503	1000
0.3	0.68	3.03805	2.34022	3.89994	1.55972	1000
0.3	0.7	3.06266	2.35826	3.93535	1.5771	1000
0.3	0.72	3.04297	2.34164	3.91387	1.57223	1000
0.3	0.74	3.04292	2.34007	3.91822	1.57815	1000
0.3	0.76	3.02264	2.32324	3.89541	1.57217	1000
0.3	0.78	3.05433	2.34583	3.94177	1.59594	1000
0.3	0.8	3.05265	2.3429	3.94416	1.60126	1000
0.3	0.82	3.02884	2.32284	3.91765	1.59481	1000
0.3	0.84	3.03401	2.32458	3.93033	1.60575	1000
0.3	0.86	3.04369	2.32969	3.94889	1.6192	1000
0.3	0.88	3.04969	2.33238	3.96185	1.62948	1000
0.3	0.9	3.04333	2.3252	3.95937	1.63417	1000
0.3	0.92	3.03837	2.31904	3.95883	1.63979	1000
0.3	0.94	3.05461	2.32877	3.98701	1.65825	1000
0.3	0.96	3.03248	2.30988	3.96292	1.65305	1000
0.3	0.98	3.07162	2.33581	4.02432	1.68851	1000
0.3	1	3.04891	2.31657	3.99916	1.68259	1000
0.32	0	NA	NA	NA	NA	NA
0.32	0.02	NA	NA	NA	NA	NA
0.32	0.04	NA	NA	NA	NA	NA
0.32	0.06	NA	NA	NA	NA	NA
0.32	0.08	NA	NA	NA	NA	NA
0.32	0.1	NA	NA	NA	NA	NA
0.32	0.12	NA	NA	NA	NA	NA
0.32	0.14	NA	NA	NA	NA	NA
0.32	0.16	NA	NA	NA	NA	NA
0.32	0.18	NA	NA	NA	NA	NA
0.32	0.2	NA	NA	NA	NA	NA
0.32	0.22	NA	NA	NA	NA	NA
0.32	0.24	NA	NA	NA	NA	NA
0.32	0.26	NA	NA	NA	NA	NA
0.32	0.28	NA	NA	NA	NA	NA
0.32	0.3	NA	NA	NA	NA	NA
0.32	0.32	3.01731	2.30539	3.87524	1.56985	1000
0.32	0.34	3.03195	2.32164	3.88761	1.56597	1000
0.32	0.36	3.03544	2.32828	3.88724	1.55896	1000
0.32	0.38	3.01657	2.31618	3.86052	1.54434	1000
0.32	0.4	3.02626	2.32697	3.8692	1.54223	1000
0.32	0.42	3.02571	2.32885	3.86634	1.53749	1000
0.32	0.44	3.02773	2.33269	3.86677	1.53408	1000
0.32	0.46	3.04459	2.34783	3.88674	1.53891	1000
0.32	0.48	3.03867	2.34444	3.87872	1.53428	1000
0.32	0.5	3.056	2.35927	3.90036	1.54109	1000
0.32	0.52	3.05731	2.36119	3.90215	1.54096	1000
0.32	0.54	3.04463	2.35169	3.88686	1.53517	1000
0.32	0.56	3.04894	2.35529	3.89358	1.53829	1000
0.32	0.58	3.0523	2.35793	3.89953	1.5416	1000
0.32	0.6	3.03571	2.34446	3.88075	1.5363	1000
0.32	0.62	3.02436	2.33539	3.86808	1.5327	1000
0.32	0.64	3.02916	2.33861	3.87673	1.53811	1000
0.32	0.66	3.02086	2.33132	3.86908	1.53776	1000
0.32	0.68	3.0188	2.32873	3.86975	1.54103	1000
0.32	0.7	3.03296	2.3388	3.89128	1.55248	1000
0.32	0.72	3.05242	2.35255	3.92052	1.56798	1000
0.32	0.74	3.03995	2.34176	3.90776	1.566	1000
0.32	0.76	3.04702	2.34537	3.92203	1.57666	1000
0.32	0.78	3.02122	2.32411	3.89219	1.56808	1000
0.32	0.8	3.0453	2.34068	3.92899	1.58831	1000
0.32	0.82	3.05305	2.34469	3.94424	1.59955	1000
0.32	0.84	3.05485	2.3436	3.9529	1.6093	1000
0.32	0.86	3.05068	2.33835	3.9527	1.61435	1000
0.32	0.88	3.05528	2.33972	3.96429	1.62457	1000
0.32	0.9	3.03853	2.32532	3.94645	1.62112	1000
0.32	0.92	3.05252	2.33278	3.9728	1.64002	1000
0.32	0.94	3.0486	2.32752	3.9734	1.64588	1000
0.32	0.96	3.05298	2.32837	3.98536	1.65699	1000
0.32	0.98	3.0845	2.34827	4.03717	1.6889	1000
0.32	1	3.03439	2.30917	3.97346	1.66429	1000
0.34	0	NA	NA	NA	NA	NA
0.34	0.02	NA	NA	NA	NA	NA
0.34	0.04	NA	NA	NA	NA	NA
0.34	0.06	NA	NA	NA	NA	NA
0.34	0.08	NA	NA	NA	NA	NA
0.34	0.1	NA	NA	NA	NA	NA
0.34	0.12	NA	NA	NA	NA	NA
0.34	0.14	NA	NA	NA	NA	NA
0.34	0.16	NA	NA	NA	NA	NA
0.34	0.18	NA	NA	NA	NA	NA
0.34	0.2	NA	NA	NA	NA	NA
0.34	0.22	NA	NA	NA	NA	NA
0.34	0.24	NA	NA	NA	NA	NA
0.34	0.26	NA	NA	NA	NA	NA
0.34	0.28	NA	NA	NA	NA	NA
0.34	0.3	NA	NA	NA	NA	NA
0.34	0.32	NA	NA	NA	NA	NA
0.34	0.34	3.04557	2.33687	3.89897	1.5621	1000
0.34	0.36	3.02285	2.32206	3.86679	1.54473	1000
0.34	0.38	3.0527	2.34931	3.9	1.55069	1000
0.34	0.4	3.00371	2.31259	3.83643	1.52384	1000
0.34	0.42	3.05186	2.35379	3.89353	1.53975	1000
0.34	0.44	3.02711	2.33575	3.86138	1.52563	1000
0.34	0.46	3.02496	2.33582	3.85722	1.52141	1000
0.34	0.48	3.02624	2.33803	3.85843	1.52039	1000
0.34	0.5	3.03668	2.34748	3.87117	1.52369	1000
0.34	0.52	3.04947	2.35845	3.88744	1.52899	1000
0.34	0.54	3.02861	2.34223	3.86217	1.51993	1000
0.34	0.56	3.06263	2.36942	3.90633	1.53691	1000
0.34	0.58	3.03419	2.34677	3.87218	1.5254	1000
0.34	0.6	3.03804	2.3499	3.87841	1.52851	1000
0.34	0.62	3.03353	2.34585	3.87507	1.52922	1000
0.34	0.64	3.02159	2.33581	3.86249	1.52668	1000
0.34	0.66	3.03759	2.34773	3.8856	1.53787	1000
0.34	0.68	3.04462	2.35206	3.89824	1.54617	1000
0.34	0.7	3.02867	2.33854	3.88113	1.54259	1000
0.34	0.72	3.0241	2.33367	3.87912	1.54545	1000
0.34	0.74	3.04453	2.34839	3.90905	1.56066	1000
0.34	0.76	3.04211	2.34482	3.91054	1.56572	1000
0.34	0.78	3.04435	2.34471	3.91835	1.57364	1000
0.34	0.8	3.03574	2.33634	3.9117	1.57536	1000
0.34	0.82	3.04697	2.34295	3.93172	1.58877	1000
0.34	0.84	3.04136	2.33652	3.92981	1.59329	1000
0.34	0.86	3.04122	2.33409	3.93548	1.60139	1000
0.34	0.88	3.03977	2.33098	3.93871	1.60773	1000
0.34	0.9	3.06466	2.34756	3.97769	1.63012	1000
0.34	0.92	3.0382	2.32502	3.94857	1.62356	1000
0.34	0.94	3.06927	2.34572	3.99698	1.65126	1000
0.34	0.96	3.0763	2.34835	4.01318	1.66482	1000
0.34	0.98	3.05771	2.33145	3.99528	1.66383	1000
0.34	1	3.0806	2.34558	4.03427	1.68868	1000
0.36	0	NA	NA	NA	NA	NA
0.36	0.02	NA	NA	NA	NA	NA
0.36	0.04	NA	NA	NA	NA	NA
0.36	0.06	NA	NA	NA	NA	NA
0.36	0.08	NA	NA	NA	NA	NA
0.36	0.1	NA	NA	NA	NA	NA
0.36	0.12	NA	NA	NA	NA	NA
0.36	0.14	NA	NA	NA	NA	NA
0.36	0.16	NA	NA	NA	NA	NA
0.36	0.18	NA	NA	NA	NA	NA
0.36	0.2	NA	NA	NA	NA	NA
0.36	0.22	NA	NA	NA	NA	NA
0.36	0.24	NA	NA	NA	NA	NA
0.36	0.26	NA	NA	NA	NA	NA
0.36	0.28	NA	NA	NA	NA	NA
0.36	0.3	NA	NA	NA	NA	NA
0.36	0.32	NA	NA	NA	NA	NA
0.36	0.34	NA	NA	NA	NA	NA
0.36	0.36	3.01157	2.31654	3.84842	1.53188	1000
0.36	0.38	3.04	2.34274	3.87958	1.53685	1000
0.36	0.4	3.02406	2.33248	3.85717	1.5247	1000
0.36	0.42	3.03222	2.34131	3.86499	1.52368	1000
0.36	0.44	3.0599	2.36525	3.89814	1.53289	1000
0.36	0.46	3.04504	2.35508	3.87816	1.52308	1000
0.36	0.48	3.0295	2.34378	3.8584	1.51462	1000
0.36	0.5	3.01542	2.33359	3.84047	1.50688	1000
0.36	0.52	3.02488	2.34189	3.85259	1.5107	1000
0.36	0.54	3.04481	2.35806	3.87865	1.52059	1000
0.36	0.56	3.01767	2.3369	3.84522	1.50832	1000
0.36	0.58	3.02506	2.34255	3.85645	1.5139	1000
0.36	0.6	3.04542	2.35849	3.88402	1.52553	1000
0.36	0.62	3.05118	2.36257	3.89361	1.53105	1000
0.36	0.64	3.04054	2.35327	3.88328	1.53	1000
0.36	0.66	3.05422	2.36344	3.90315	1.53971	1000
0.36	0.68	3.0747	2.37823	3.93319	1.55496	1000
0.36	0.7	3.0301	2.34249	3.87883	1.53634	1000
0.36	0.72	3.05308	2.35892	3.91261	1.55368	1000
0.36	0.74	3.04302	2.34993	3.90309	1.55316	1000
0.36	0.76	3.02255	2.33233	3.88116	1.54883	1000
0.36	0.78	3.05419	2.35486	3.92747	1.57261	1000
0.36	0.8	3.04001	2.34224	3.91337	1.57113	1000
0.36	0.82	3.06147	2.35679	3.94659	1.5898	1000
0.36	0.84	3.06518	2.35692	3.95826	1.60134	1000
0.36	0.86	3.04095	2.33671	3.93063	1.59392	1000
0.36	0.88	3.0345	2.32969	3.92742	1.59773	1000
0.36	0.9	3.03849	2.33014	3.93911	1.60897	1000
0.36	0.92	3.04833	2.33525	3.9581	1.62285	1000
0.36	0.94	3.06629	2.3461	3.98884	1.64275	1000
0.36	0.96	3.04522	2.3276	3.96699	1.6394	1000
0.36	0.98	3.0646	2.33898	4.0011	1.66212	1000
0.36	1	3.07142	2.34166	4.01614	1.67448	1000
0.38	0	NA	NA	NA	NA	NA
0.38	0.02	NA	NA	NA	NA	NA
0.38	0.04	NA	NA	NA	NA	NA
0.38	0.06	NA	NA	NA	NA	NA
0.38	0.08	NA	NA	NA	NA	NA
0.38	0.1	NA	NA	NA	NA	NA
0.38	0.12	NA	NA	NA	NA	NA
0.38	0.14	NA	NA	NA	NA	NA
0.38	0.16	NA	NA	NA	NA	NA
0.38	0.18	NA	NA	NA	NA	NA
0.38	0.2	NA	NA	NA	NA	NA
0.38	0.22	NA	NA	NA	NA	NA
0.38	0.24	NA	NA	NA	NA	NA
0.38	0.26	NA	NA	NA	NA	NA
0.38	0.28	NA	NA	NA	NA	NA
0.38	0.3	NA	NA	NA	NA	NA
0.38	0.32	NA	NA	NA	NA	NA
0.38	0.34	NA	NA	NA	NA	NA
0.38	0.36	NA	NA	NA	NA	NA
0.38	0.38	3.03657	2.34281	3.87218	1.52937	1000
0.38	0.4	3.04874	2.35529	3.88422	1.52893	1000
0.38	0.42	3.01723	2.33212	3.84296	1.51084	1000
0.38	0.44	3.00583	2.32483	3.82715	1.50232	1000
0.38	0.46	3.0084	2.32837	3.82933	1.50096	1000
0.38	0.48	3.02754	2.34493	3.85259	1.50767	1000
0.38	0.5	3.0237	2.3427	3.84786	1.50517	1000
0.38	0.52	3.03484	2.3524	3.86186	1.50945	1000
0.38	0.54	3.04145	2.35815	3.87078	1.51263	1000
0.38	0.56	3.05329	2.36734	3.8876	1.52026	1000
0.38	0.58	3.03181	2.35053	3.8615	1.51097	1000
0.38	0.6	3.04458	2.36019	3.87993	1.51974	1000
0.38	0.62	3.02471	2.34412	3.85677	1.51265	1000
0.38	0.64	3.02966	2.34731	3.86578	1.51846	1000
0.38	0.66	3.03396	2.34989	3.8741	1.52421	1000
0.38	0.68	3.06558	2.37325	3.91874	1.5455	1000
0.38	0.7	3.0428	2.35455	3.89237	1.53782	1000
0.38	0.72	3.03639	2.34832	3.88772	1.53939	1000
0.38	0.74	3.03636	2.34692	3.89153	1.54461	1000
0.38	0.76	3.05117	2.35671	3.91532	1.55861	1000
0.38	0.78	3.05611	2.35853	3.92686	1.56833	1000
0.38	0.8	3.06321	2.36196	3.94146	1.57951	1000
0.38	0.82	3.07647	2.36985	3.96461	1.59476	1000
0.38	0.84	3.04032	2.34066	3.92095	1.58029	1000
0.38	0.86	3.04821	2.34449	3.93695	1.59246	1000
0.38	0.88	3.0372	2.33403	3.9276	1.59357	1000
0.38	0.9	3.03481	2.33008	3.92972	1.59964	1000
0.38	0.92	3.04698	2.33656	3.95263	1.61607	1000
0.38	0.94	3.04054	2.32932	3.94998	1.62066	1000
0.38	0.96	3.0494	2.33341	3.96816	1.63475	1000
0.38	0.98	3.05952	2.33758	3.99025	1.65267	1000
0.38	1	3.06039	2.33553	3.99799	1.66247	1000
0.4	0	NA	NA	NA	NA	NA
0.4	0.02	NA	NA	NA	NA	NA
0.4	0.04	NA	NA	NA	NA	NA
0.4	0.06	NA	NA	NA	NA	NA
0.4	0.08	NA	NA	NA	NA	NA
0.4	0.1	NA	NA	NA	NA	NA
0.4	0.12	NA	NA	NA	NA	NA
0.4	0.14	NA	NA	NA	NA	NA
0.4	0.16	NA	NA	NA	NA	NA
0.4	0.18	NA	NA	NA	NA	NA
0.4	0.2	NA	NA	NA	NA	NA
0.4	0.22	NA	NA	NA	NA	NA
0.4	0.24	NA	NA	NA	NA	NA
0.4	0.26	NA	NA	NA	NA	NA
0.4	0.28	NA	NA	NA	NA	NA
0.4	0.3	NA	NA	NA	NA	NA
0.4	0.32	NA	NA	NA	NA	NA
0.4	0.34	NA	NA	NA	NA	NA
0.4	0.36	NA	NA	NA	NA	NA
0.4	0.38	NA	NA	NA	NA	NA
0.4	0.4	3.04479	2.35448	3.8768	1.52232	1000
0.4	0.42	3.02978	2.34466	3.85579	1.51113	1000
0.4	0.44	3.03223	2.34838	3.85733	1.50895	1000
0.4	0.46	3.03215	2.34978	3.8562	1.50642	1000
0.4	0.48	3.05064	2.36566	3.87887	1.51321	1000
0.4	0.5	3.0459	2.36293	3.87253	1.5096	1000
0.4	0.52	3.01804	2.34134	3.83796	1.49662	1000
0.4	0.54	3.03024	2.35111	3.85467	1.50356	1000
0.4	0.56	3.04624	2.36398	3.876	1.51202	1000
0.4	0.58	3.05473	2.37073	3.88807	1.51734	1000
0.4	0.6	3.02724	2.34883	3.85486	1.50603	1000
0.4	0.62	3.06044	2.37405	3.90032	1.52627	1000
0.4	0.64	3.04295	2.3599	3.87998	1.52008	1000
0.4	0.66	3.02819	2.34741	3.86412	1.51672	1000
0.4	0.68	3.04404	2.35875	3.88777	1.52901	1000
0.4	0.7	3.04023	2.3545	3.88654	1.53204	1000
0.4	0.72	3.04735	2.35865	3.89973	1.54107	1000
0.4	0.74	3.02008	2.33649	3.86729	1.5308	1000
0.4	0.76	3.0433	2.35243	3.90281	1.55038	1000
0.4	0.78	3.04945	2.35524	3.91578	1.56055	1000
0.4	0.8	3.06437	2.36442	3.94125	1.57683	1000
0.4	0.82	3.05456	2.3555	3.93196	1.57646	1000
0.4	0.84	3.04948	2.34922	3.93127	1.58205	1000
0.4	0.86	3.02696	2.33065	3.90511	1.57446	1000
0.4	0.88	3.05157	2.34645	3.94494	1.59849	1000
0.4	0.9	3.02	2.32084	3.90706	1.58622	1000
0.4	0.92	3.05759	2.34612	3.9651	1.61899	1000
0.4	0.94	3.03629	2.32734	3.94311	1.61577	1000
0.4	0.96	3.04607	2.33183	3.96337	1.63154	1000
0.4	0.98	3.04904	2.33196	3.97247	1.64051	1000
0.4	1	3.06068	2.33738	3.99632	1.65895	1000
0.42	0	NA	NA	NA	NA	NA
0.42	0.02	NA	NA	NA	NA	NA
0.42	0.04	NA	NA	NA	NA	NA
0.42	0.06	NA	NA	NA	NA	NA
0.42	0.08	NA	NA	NA	NA	NA
0.42	0.1	NA	NA	NA	NA	NA
0.42	0.12	NA	NA	NA	NA	NA
0.42	0.14	NA	NA	NA	NA	NA
0.42	0.16	NA	NA	NA	NA	NA
0.42	0.18	NA	NA	NA	NA	NA
0.42	0.2	NA	NA	NA	NA	NA
0.42	0.22	NA	NA	NA	NA	NA
0.42	0.24	NA	NA	NA	NA	NA
0.42	0.26	NA	NA	NA	NA	NA
0.42	0.28	NA	NA	NA	NA	NA
0.42	0.3	NA	NA	NA	NA	NA
0.42	0.32	NA	NA	NA	NA	NA
0.42	0.34	NA	NA	NA	NA	NA
0.42	0.36	NA	NA	NA	NA	NA
0.42	0.38	NA	NA	NA	NA	NA
0.42	0.4	NA	NA	NA	NA	NA
0.42	0.42	3.04347	2.35763	3.87089	1.51326	1000
0.42	0.44	3.01343	2.33537	3.83174	1.49637	1000
0.42	0.46	3.03232	2.35203	3.85409	1.50206	1000
0.42	0.48	3.02687	2.34874	3.8469	1.49816	1000
0.42	0.5	3.06622	2.38082	3.89642	1.51559	1000
0.42	0.52	3.03152	2.35384	3.85307	1.49922	1000
0.42	0.54	3.03917	2.36013	3.86375	1.50362	1000
0.42	0.56	3.02226	2.34677	3.84374	1.49696	1000
0.42	0.58	3.02109	2.34601	3.84322	1.49721	1000
0.42	0.6	3.04399	2.36348	3.87482	1.51134	1000
0.42	0.62	3.04074	2.36062	3.87253	1.51192	1000
0.42	0.64	3.02391	2.34667	3.85367	1.507	1000
0.42	0.66	3.01619	2.3397	3.84678	1.50708	1000
0.42	0.68	3.05884	2.37192	3.905	1.53308	1000
0.42	0.7	3.01573	2.3377	3.85168	1.51398	1000
0.42	0.72	3.04134	2.35554	3.8901	1.53456	1000
0.42	0.74	3.04177	2.35442	3.8947	1.54028	1000
0.42	0.76	3.03492	2.34759	3.88987	1.54227	1000
0.42	0.78	3.06664	2.37009	3.93636	1.56628	1000
0.42	0.8	3.05801	2.3616	3.9298	1.5682	1000
0.42	0.82	3.0551	2.35734	3.93113	1.57379	1000
0.42	0.84	3.05333	2.35377	3.93437	1.5806	1000
0.42	0.86	3.05318	2.35164	3.93914	1.58749	1000
0.42	0.88	3.04223	2.34119	3.92995	1.58876	1000
0.42	0.9	3.0396	2.3365	3.93302	1.59652	1000
0.42	0.92	3.0655	2.35305	3.97514	1.62209	1000
0.42	0.94	3.07671	2.35909	3.99606	1.63697	1000
0.42	0.96	3.05123	2.3374	3.96792	1.63052	1000
0.42	0.98	3.06642	2.34584	3.99578	1.64995	1000
0.42	1	3.05917	2.33751	3.99305	1.65554	1000
0.44	0	NA	NA	NA	NA	NA
0.44	0.02	NA	NA	NA	NA	NA
0.44	0.04	NA	NA	NA	NA	NA
0.44	0.06	NA	NA	NA	NA	NA
0.44	0.08	NA	NA	NA	NA	NA
0.44	0.1	NA	NA	NA	NA	NA
0.44	0.12	NA	NA	NA	NA	NA
0.44	0.14	NA	NA	NA	NA	NA
0.44	0.16	NA	NA	NA	NA	NA
0.44	0.18	NA	NA	NA	NA	NA
0.44	0.2	NA	NA	NA	NA	NA
0.44	0.22	NA	NA	NA	NA	NA
0.44	0.24	NA	NA	NA	NA	NA
0.44	0.26	NA	NA	NA	NA	NA
0.44	0.28	NA	NA	NA	NA	NA
0.44	0.3	NA	NA	NA	NA	NA
0.44	0.32	NA	NA	NA	NA	NA
0.44	0.34	NA	NA	NA	NA	NA
0.44	0.36	NA	NA	NA	NA	NA
0.44	0.38	NA	NA	NA	NA	NA
0.44	0.4	NA	NA	NA	NA	NA
0.44	0.42	NA	NA	NA	NA	NA
0.44	0.44	3.02864	2.34922	3.84926	1.50005	1000
0.44	0.46	3.03405	2.35491	3.85508	1.50016	1000
0.44	0.48	3.02839	2.3516	3.84722	1.49563	1000
0.44	0.5	3.02918	2.353	3.84822	1.49521	1000
0.44	0.52	3.03403	2.35749	3.85455	1.49706	1000
0.44	0.54	3.0295	2.35397	3.85015	1.49618	1000
0.44	0.56	3.03897	2.36163	3.86316	1.50153	1000
0.44	0.58	3.0355	2.35874	3.86034	1.5016	1000
0.44	0.6	3.04709	2.36733	3.87745	1.51012	1000
0.44	0.62	3.03981	2.36121	3.87011	1.5089	1000
0.44	0.64	3.03761	2.35871	3.87004	1.51132	1000
0.44	0.66	3.04573	2.36405	3.88363	1.51958	1000
0.44	0.68	3.02632	2.34769	3.86221	1.51451	1000
0.44	0.7	3.06427	2.37599	3.9148	1.53881	1000
0.44	0.72	3.04229	2.35756	3.89013	1.53257	1000
0.44	0.74	3.04765	2.36029	3.90092	1.54063	1000
0.44	0.76	3.04489	2.35652	3.90175	1.54523	1000
0.44	0.78	3.04703	2.35641	3.90901	1.5526	1000
0.44	0.8	3.04132	2.34988	3.90695	1.55707	1000
0.44	0.82	3.03679	2.34483	3.90506	1.56024	1000
0.44	0.84	3.04257	2.3469	3.91856	1.57166	1000
0.44	0.86	3.05205	2.35227	3.93579	1.58352	1000
0.44	0.88	3.07522	2.36637	3.97516	1.60879	1000
0.44	0.9	3.0735	2.36222	3.97991	1.61769	1000
0.44	0.92	3.06853	2.35637	3.97828	1.62191	1000
0.44	0.94	3.04622	2.33727	3.95403	1.61676	1000
0.44	0.96	3.04141	2.33144	3.95286	1.62141	1000
0.44	0.98	3.06488	2.34572	3.99288	1.64717	1000
0.44	1	3.08629	2.35793	4.03113	1.6732	1000
0.46	0	NA	NA	NA	NA	NA
0.46	0.02	NA	NA	NA	NA	NA
0.46	0.04	NA	NA	NA	NA	NA
0.46	0.06	NA	NA	NA	NA	NA
0.46	0.08	NA	NA	NA	NA	NA
0.46	0.1	NA	NA	NA	NA	NA
0.46	0.12	NA	NA	NA	NA	NA
0.46	0.14	NA	NA	NA	NA	NA
0.46	0.16	NA	NA	NA	NA	NA
0.46	0.18	NA	NA	NA	NA	NA
0.46	0.2	NA	NA	NA	NA	NA
0.46	0.22	NA	NA	NA	NA	NA
0.46	0.24	NA	NA	NA	NA	NA
0.46	0.26	NA	NA	NA	NA	NA
0.46	0.28	NA	NA	NA	NA	NA
0.46	0.3	NA	NA	NA	NA	NA
0.46	0.32	NA	NA	NA	NA	NA
0.46	0.34	NA	NA	NA	NA	NA
0.46	0.36	NA	NA	NA	NA	NA
0.46	0.38	NA	NA	NA	NA	NA
0.46	0.4	NA	NA	NA	NA	NA
0.46	0.42	NA	NA	NA	NA	NA
0.46	0.44	NA	NA	NA	NA	NA
0.46	0.46	3.03415	2.35641	3.85404	1.49762	1000
0.46	0.48	3.04008	2.36218	3.86101	1.49883	1000
0.46	0.5	3.03184	2.35633	3.85071	1.49437	1000
0.46	0.52	3.05395	2.3742	3.87946	1.50526	1000
0.46	0.54	3.04886	2.37065	3.87342	1.50277	1000
0.46	0.56	3.02645	2.35301	3.84616	1.49315	1000
0.46	0.58	3.06166	2.38028	3.89327	1.51298	1000
0.46	0.6	3.02772	2.35348	3.85134	1.49787	1000
0.46	0.62	3.04976	2.37014	3.88194	1.5118	1000
0.46	0.64	3.0654	2.38128	3.90544	1.52416	1000
0.46	0.66	3.04026	2.36086	3.8757	1.51483	1000
0.46	0.68	3.01579	2.34084	3.84715	1.5063	1000
0.46	0.7	3.03628	2.35548	3.87726	1.52178	1000
0.46	0.72	3.0328	2.35181	3.87572	1.52391	1000
0.46	0.74	3.06649	2.37554	3.92542	1.54989	1000
0.46	0.76	3.04925	2.36074	3.9069	1.54616	1000
0.46	0.78	3.05075	2.36031	3.91304	1.55274	1000
0.46	0.8	3.06651	2.37027	3.93911	1.56885	1000
0.46	0.82	3.02703	2.33843	3.89127	1.55284	1000
0.46	0.84	3.0578	2.35912	3.93872	1.5796	1000
0.46	0.86	3.04471	2.34708	3.9266	1.57951	1000
0.46	0.88	3.04644	2.34598	3.93501	1.58903	1000
0.46	0.9	3.03601	2.33573	3.92678	1.59105	1000
0.46	0.92	3.06555	2.35504	3.97378	1.61874	1000
0.46	0.94	3.02998	2.3271	3.92869	1.60159	1000
0.46	0.96	3.09762	2.37278	4.0326	1.65983	1000
0.46	0.98	3.05712	2.34032	3.98297	1.64265	1000
0.46	1	3.05171	2.33291	3.98414	1.65122	1000
0.48	0	NA	NA	NA	NA	NA
0.48	0.02	NA	NA	NA	NA	NA
0.48	0.04	NA	NA	NA	NA	NA
0.48	0.06	NA	NA	NA	NA	NA
0.48	0.08	NA	NA	NA	NA	NA
0.48	0.1	NA	NA	NA	NA	NA
0.48	0.12	NA	NA	NA	NA	NA
0.48	0.14	NA	NA	NA	NA	NA
0.48	0.16	NA	NA	NA	NA	NA
0.48	0.18	NA	NA	NA	NA	NA
0.48	0.2	NA	NA	NA	NA	NA
0.48	0.22	NA	NA	NA	NA	NA
0.48	0.24	NA	NA	NA	NA	NA
0.48	0.26	NA	NA	NA	NA	NA
0.48	0.28	NA	NA	NA	NA	NA
0.48	0.3	NA	NA	NA	NA	NA
0.48	0.32	NA	NA	NA	NA	NA
0.48	0.34	NA	NA	NA	NA	NA
0.48	0.36	NA	NA	NA	NA	NA
0.48	0.38	NA	NA	NA	NA	NA
0.48	0.4	NA	NA	NA	NA	NA
0.48	0.42	NA	NA	NA	NA	NA
0.48	0.44	NA	NA	NA	NA	NA
0.48	0.46	NA	NA	NA	NA	NA
0.48	0.48	3.0128	2.34156	3.82607	1.48451	1000
0.48	0.5	3.03134	2.35677	3.85001	1.49324	1000
0.48	0.52	3.03179	2.35775	3.85073	1.49298	1000
0.48	0.54	3.03182	2.35812	3.85137	1.49325	1000
0.48	0.56	3.04762	2.37039	3.87321	1.50282	1000
0.48	0.58	3.02821	2.35508	3.84968	1.4946	1000
0.48	0.6	3.01224	2.34232	3.83092	1.4886	1000
0.48	0.62	3.03964	2.3628	3.86919	1.50639	1000
0.48	0.64	3.05412	2.37328	3.89057	1.51729	1000
0.48	0.66	3.06263	2.37857	3.90545	1.52689	1000
0.48	0.68	3.04252	2.3621	3.88204	1.51994	1000
0.48	0.7	3.03059	2.3518	3.86976	1.51796	1000
0.48	0.72	3.0484	2.36374	3.89768	1.53394	1000
0.48	0.74	3.06587	2.3757	3.92458	1.54888	1000
0.48	0.76	3.06807	2.37554	3.93222	1.55668	1000
0.48	0.78	3.05018	2.3605	3.91226	1.55176	1000
0.48	0.8	3.0234	2.33815	3.8817	1.54355	1000
0.48	0.82	3.02841	2.33996	3.89325	1.55329	1000
0.48	0.84	3.07214	2.37037	3.95845	1.58808	1000
0.48	0.86	3.06062	2.35965	3.94795	1.58831	1000
0.48	0.88	3.07083	2.36444	3.96891	1.60447	1000
0.48	0.9	3.05676	2.35233	3.95367	1.60133	1000
0.48	0.92	3.06773	2.35684	3.97771	1.62086	1000
0.48	0.94	3.05945	2.34801	3.97295	1.62493	1000
0.48	0.96	3.0517	2.3403	3.96701	1.62671	1000
0.48	0.98	3.05687	2.34124	3.98157	1.64033	1000
0.48	1	3.07604	2.35165	4.01714	1.66549	1000
0.5	0	NA	NA	NA	NA	NA
0.5	0.02	NA	NA	NA	NA	NA
0.5	0.04	NA	NA	NA	NA	NA
0.5	0.06	NA	NA	NA	NA	NA
0.5	0.08	NA	NA	NA	NA	NA
0.5	0.1	NA	NA	NA	NA	NA
0.5	0.12	NA	NA	NA	NA	NA
0.5	0.14	NA	NA	NA	NA	NA
0.5	0.16	NA	NA	NA	NA	NA
0.5	0.18	NA	NA	NA	NA	NA
0.5	0.2	NA	NA	NA	NA	NA
0.5	0.22	NA	NA	NA	NA	NA
0.5	0.24	NA	NA	NA	NA	NA
0.5	0.26	NA	NA	NA	NA	NA
0.5	0.28	NA	NA	NA	NA	NA
0.5	0.3	NA	NA	NA	NA	NA
0.5	0.32	NA	NA	NA	NA	NA
0.5	0.34	NA	NA	NA	NA	NA
0.5	0.36	NA	NA	NA	NA	NA
0.5	0.38	NA	NA	NA	NA	NA
0.5	0.4	NA	NA	NA	NA	NA
0.5	0.42	NA	NA	NA	NA	NA
0.5	0.44	NA	NA	NA	NA	NA
0.5	0.46	NA	NA	NA	NA	NA
0.5	0.48	NA	NA	NA	NA	NA
0.5	0.5	3.04766	2.37041	3.87066	1.50025	1000
0.5	0.52	3.05173	2.37424	3.87589	1.50165	1000
0.5	0.54	3.0288	2.3562	3.84804	1.49184	1000
0.5	0.56	3.04701	2.37017	3.87323	1.50307	1000
0.5	0.58	3.05534	2.37665	3.88518	1.50853	1000
0.5	0.6	3.02867	2.35546	3.85275	1.49729	1000
0.5	0.62	3.04422	2.36684	3.87545	1.50862	1000
0.5	0.64	3.0536	2.37338	3.89023	1.51684	1000
0.5	0.66	3.03689	2.35932	3.87177	1.51245	1000
0.5	0.68	3.06294	2.3786	3.90843	1.52983	1000
0.5	0.7	3.03483	2.35579	3.87492	1.51913	1000
0.5	0.72	3.04235	2.35998	3.88909	1.52912	1000
0.5	0.74	3.05978	2.37154	3.91665	1.54511	1000
0.5	0.76	3.05261	2.36454	3.9112	1.54666	1000
0.5	0.78	3.05919	2.36733	3.92552	1.55819	1000
0.5	0.8	3.05159	2.35988	3.91972	1.55984	1000
0.5	0.82	3.06652	2.36885	3.94551	1.57666	1000
0.5	0.84	3.05224	2.35611	3.93128	1.57517	1000
0.5	0.86	3.04868	2.35099	3.93237	1.58139	1000
0.5	0.88	3.07538	2.36824	3.97567	1.60743	1000
0.5	0.9	3.06899	2.36133	3.97191	1.61058	1000
0.5	0.92	3.04348	2.33951	3.94413	1.60462	1000
0.5	0.94	3.0731	2.35865	3.99184	1.63319	1000
0.5	0.96	3.06618	2.35058	3.98956	1.63898	1000
0.5	0.98	3.05078	2.33737	3.97262	1.63524	1000
0.5	1	3.05004	2.33384	3.97909	1.64525	1000
0.52	0	NA	NA	NA	NA	NA
0.52	0.02	NA	NA	NA	NA	NA
0.52	0.04	NA	NA	NA	NA	NA
0.52	0.06	NA	NA	NA	NA	NA
0.52	0.08	NA	NA	NA	NA	NA
0.52	0.1	NA	NA	NA	NA	NA
0.52	0.12	NA	NA	NA	NA	NA
0.52	0.14	NA	NA	NA	NA	NA
0.52	0.16	NA	NA	NA	NA	NA
0.52	0.18	NA	NA	NA	NA	NA
0.52	0.2	NA	NA	NA	NA	NA
0.52	0.22	NA	NA	NA	NA	NA
0.52	0.24	NA	NA	NA	NA	NA
0.52	0.26	NA	NA	NA	NA	NA
0.52	0.28	NA	NA	NA	NA	NA
0.52	0.3	NA	NA	NA	NA	NA
0.52	0.32	NA	NA	NA	NA	NA
0.52	0.34	NA	NA	NA	NA	NA
0.52	0.36	NA	NA	NA	NA	NA
0.52	0.38	NA	NA	NA	NA	NA
0.52	0.4	NA	NA	NA	NA	NA
0.52	0.42	NA	NA	NA	NA	NA
0.52	0.44	NA	NA	NA	NA	NA
0.52	0.46	NA	NA	NA	NA	NA
0.52	0.48	NA	NA	NA	NA	NA
0.52	0.5	NA	NA	NA	NA	NA
0.52	0.52	3.03727	2.36323	3.85813	1.4949	1000
0.52	0.54	3.05174	2.37468	3.87769	1.503	1000
0.52	0.56	3.04294	2.36761	3.86799	1.50038	1000
0.52	0.58	3.04709	2.3706	3.87503	1.50443	1000
0.52	0.6	3.05288	2.37481	3.88421	1.50939	1000
0.52	0.62	3.03441	2.35991	3.86252	1.50262	1000
0.52	0.64	3.06499	2.38218	3.90629	1.5241	1000
0.52	0.66	3.0574	2.37554	3.89898	1.52344	1000
0.52	0.68	3.05245	2.37053	3.89591	1.52538	1000
0.52	0.7	3.04383	2.36287	3.88763	1.52476	1000
0.52	0.72	3.03695	2.35607	3.88262	1.52655	1000
0.52	0.74	3.04282	2.35888	3.89483	1.53595	1000
0.52	0.76	3.06173	2.37123	3.92508	1.55386	1000
0.52	0.78	3.03523	2.34999	3.89284	1.54285	1000
0.52	0.8	3.05051	2.35872	3.92033	1.56161	1000
0.52	0.82	3.05295	2.35854	3.92866	1.57012	1000
0.52	0.84	3.02746	2.33705	3.90027	1.56322	1000
0.52	0.86	3.04356	2.34746	3.92595	1.57849	1000
0.52	0.88	3.07207	2.3661	3.97127	1.60517	1000
0.52	0.9	3.01543	2.32175	3.89937	1.57762	1000
0.52	0.92	3.07242	2.36059	3.9862	1.62561	1000
0.52	0.94	3.04953	2.34172	3.95934	1.61761	1000
0.52	0.96	3.06879	2.35252	3.99428	1.64175	1000
0.52	0.98	3.0686	2.34946	4.00135	1.65188	1000
0.52	1	3.0726	2.34915	4.0151	1.66594	1000
0.54	0	NA	NA	NA	NA	NA
0.54	0.02	NA	NA	NA	NA	NA
0.54	0.04	NA	NA	NA	NA	NA
0.54	0.06	NA	NA	NA	NA	NA
0.54	0.08	NA	NA	NA	NA	NA
0.54	0.1	NA	NA	NA	NA	NA
0.54	0.12	NA	NA	NA	NA	NA
0.54	0.14	NA	NA	NA	NA	NA
0.54	0.16	NA	NA	NA	NA	NA
0.54	0.18	NA	NA	NA	NA	NA
0.54	0.2	NA	NA	NA	NA	NA
0.54	0.22	NA	NA	NA	NA	NA
0.54	0.24	NA	NA	NA	NA	NA
0.54	0.26	NA	NA	NA	NA	NA
0.54	0.28	NA	NA	NA	NA	NA
0.54	0.3	NA	NA	NA	NA	NA
0.54	0.32	NA	NA	NA	NA	NA
0.54	0.34	NA	NA	NA	NA	NA
0.54	0.36	NA	NA	NA	NA	NA
0.54	0.38	NA	NA	NA	NA	NA
0.54	0.4	NA	NA	NA	NA	NA
0.54	0.42	NA	NA	NA	NA	NA
0.54	0.44	NA	NA	NA	NA	NA
0.54	0.46	NA	NA	NA	NA	NA
0.54	0.48	NA	NA	NA	NA	NA
0.54	0.5	NA	NA	NA	NA	NA
0.54	0.52	NA	NA	NA	NA	NA
0.54	0.54	3.03298	2.36019	3.85448	1.49428	1000
0.54	0.56	3.02154	2.35132	3.84082	1.4895	1000
0.54	0.58	3.02456	2.35335	3.84655	1.49321	1000
0.54	0.6	3.04576	2.36898	3.87687	1.50789	1000
0.54	0.62	3.0418	2.36551	3.87354	1.50803	1000
0.54	0.64	3.05214	2.37276	3.88959	1.51683	1000
0.54	0.66	3.036	2.35894	3.87228	1.51333	1000
0.54	0.68	3.05327	2.37145	3.8975	1.52605	1000
0.54	0.7	3.02941	2.35158	3.87026	1.51867	1000
0.54	0.72	3.05994	2.37341	3.9147	1.54129	1000
0.54	0.74	3.04444	2.35995	3.89844	1.53849	1000
0.54	0.76	3.01804	2.33824	3.86755	1.5293	1000
0.54	0.78	3.05751	2.36581	3.92661	1.5608	1000
0.54	0.8	3.03607	2.34785	3.90199	1.55414	1000
0.54	0.82	3.05115	2.35727	3.92729	1.57002	1000
0.54	0.84	3.04933	2.35365	3.93033	1.57668	1000
0.54	0.86	3.03574	2.34174	3.91614	1.57441	1000
0.54	0.88	3.05568	2.35338	3.9514	1.59802	1000
0.54	0.9	3.04888	2.34653	3.94641	1.59987	1000
0.54	0.92	3.04798	2.34215	3.95447	1.61232	1000
0.54	0.94	3.06028	2.34871	3.98065	1.63194	1000
0.54	0.96	3.0705	2.35337	3.99908	1.64571	1000
0.54	0.98	3.06929	2.34922	4.00576	1.65653	1000
0.54	1	3.04407	2.32942	3.97334	1.64392	1000
0.56	0	NA	NA	NA	NA	NA
0.56	0.02	NA	NA	NA	NA	NA
0.56	0.04	NA	NA	NA	NA	NA
0.56	0.06	NA	NA	NA	NA	NA
0.56	0.08	NA	NA	NA	NA	NA
0.56	0.1	NA	NA	NA	NA	NA
0.56	0.12	NA	NA	NA	NA	NA
0.56	0.14	NA	NA	NA	NA	NA
0.56	0.16	NA	NA	NA	NA	NA
0.56	0.18	NA	NA	NA	NA	NA
0.56	0.2	NA	NA	NA	NA	NA
0.56	0.22	NA	NA	NA	NA	NA
0.56	0.24	NA	NA	NA	NA	NA
0.56	0.26	NA	NA	NA	NA	NA
0.56	0.28	NA	NA	NA	NA	NA
0.56	0.3	NA	NA	NA	NA	NA
0.56	0.32	NA	NA	NA	NA	NA
0.56	0.34	NA	NA	NA	NA	NA
0.56	0.36	NA	NA	NA	NA	NA
0.56	0.38	NA	NA	NA	NA	NA
0.56	0.4	NA	NA	NA	NA	NA
0.56	0.42	NA	NA	NA	NA	NA
0.56	0.44	NA	NA	NA	NA	NA
0.56	0.46	NA	NA	NA	NA	NA
0.56	0.48	NA	NA	NA	NA	NA
0.56	0.5	NA	NA	NA	NA	NA
0.56	0.52	NA	NA	NA	NA	NA
0.56	0.54	NA	NA	NA	NA	NA
0.56	0.56	3.04096	2.36596	3.86809	1.50213	1000
0.56	0.58	3.04192	2.3666	3.87068	1.50407	1000
0.56	0.6	3.04957	2.37211	3.88255	1.51044	1000
0.56	0.62	3.05058	2.37233	3.88609	1.51376	1000
0.56	0.64	3.03421	2.3588	3.86747	1.50867	1000
0.56	0.66	3.06515	2.38131	3.91182	1.53052	1000
0.56	0.68	3.05257	2.37029	3.90032	1.53002	1000
0.56	0.7	3.03154	2.35297	3.8747	1.52174	1000
0.56	0.72	3.0544	2.36915	3.90844	1.53929	1000
0.56	0.74	3.04425	2.35926	3.90058	1.54133	1000
0.56	0.76	3.04474	2.35858	3.90401	1.54543	1000
0.56	0.78	3.02979	2.34542	3.88876	1.54334	1000
0.56	0.8	3.06091	2.36599	3.93789	1.5719	1000
0.56	0.82	3.06001	2.3634	3.94153	1.57813	1000
0.56	0.84	3.0382	2.34495	3.91732	1.57237	1000
0.56	0.86	3.07111	2.36715	3.96811	1.60096	1000
0.56	0.88	3.0579	2.3548	3.95601	1.6012	999
0.56	0.9	3.03404	2.33518	3.92793	1.59275	1000
0.56	0.92	3.05605	2.34849	3.96572	1.61723	1000
0.56	0.94	3.04615	2.33801	3.96022	1.62221	1000
0.56	0.96	3.07108	2.35362	4.00134	1.64772	1000
0.56	0.98	3.09175	2.3644	4.04545	1.68106	1000
0.56	1	3.05982	2.33991	4.00076	1.66085	1000
0.58	0	NA	NA	NA	NA	NA
0.58	0.02	NA	NA	NA	NA	NA
0.58	0.04	NA	NA	NA	NA	NA
0.58	0.06	NA	NA	NA	NA	NA
0.58	0.08	NA	NA	NA	NA	NA
0.58	0.1	NA	NA	NA	NA	NA
0.58	0.12	NA	NA	NA	NA	NA
0.58	0.14	NA	NA	NA	NA	NA
0.58	0.16	NA	NA	NA	NA	NA
0.58	0.18	NA	NA	NA	NA	NA
0.58	0.2	NA	NA	NA	NA	NA
0.58	0.22	NA	NA	NA	NA	NA
0.58	0.24	NA	NA	NA	NA	NA
0.58	0.26	NA	NA	NA	NA	NA
0.58	0.28	NA	NA	NA	NA	NA
0.58	0.3	NA	NA	NA	NA	NA
0.58	0.32	NA	NA	NA	NA	NA
0.58	0.34	NA	NA	NA	NA	NA
0.58	0.36	NA	NA	NA	NA	NA
0.58	0.38	NA	NA	NA	NA	NA
0.58	0.4	NA	NA	NA	NA	NA
0.58	0.42	NA	NA	NA	NA	NA
0.58	0.44	NA	NA	NA	NA	NA
0.58	0.46	NA	NA	NA	NA	NA
0.58	0.48	NA	NA	NA	NA	NA
0.58	0.5	NA	NA	NA	NA	NA
0.58	0.52	NA	NA	NA	NA	NA
0.58	0.54	NA	NA	NA	NA	NA
0.58	0.56	NA	NA	NA	NA	NA
0.58	0.58	3.036	2.36186	3.8644	1.50254	1000
0.58	0.6	3.03662	2.36175	3.86747	1.50572	1000
0.58	0.62	3.04657	2.36887	3.88263	1.51375	1000
0.58	0.64	3.03408	2.35858	3.86863	1.51005	1000
0.58	0.66	3.04041	2.36197	3.88098	1.51901	1000
0.58	0.68	3.06426	2.37872	3.91661	1.53789	1000
0.58	0.7	3.05196	2.36782	3.90436	1.53654	1000
0.58	0.72	3.03862	2.35655	3.88991	1.53336	1000
0.58	0.74	3.03107	2.34938	3.88361	1.53423	1000
0.58	0.76	3.03665	2.35139	3.89689	1.5455	1000
0.58	0.78	3.03305	2.34684	3.89674	1.5499	1000
0.58	0.8	3.03941	2.35012	3.90899	1.55887	1000
0.58	0.82	3.06253	2.36449	3.94788	1.58339	1000
0.58	0.84	3.03812	2.34423	3.91968	1.57545	1000
0.58	0.86	3.04882	2.34962	3.94096	1.59133	1000
0.58	0.88	3.06659	2.36046	3.97339	1.61292	1000
0.58	0.9	3.05915	2.35283	3.96585	1.61302	1000
0.58	0.92	3.07718	2.3623	4.00051	1.63821	1000
0.58	0.94	3.07483	2.35781	4.00442	1.64661	1000
0.58	0.96	3.07087	2.35224	4.00561	1.65337	1000
0.58	0.98	3.0718	2.3504	4.01282	1.66241	1000
0.58	1	3.07446	2.34901	4.02514	1.67612	1000
0.6	0	NA	NA	NA	NA	NA
0.6	0.02	NA	NA	NA	NA	NA
0.6	0.04	NA	NA	NA	NA	NA
0.6	0.06	NA	NA	NA	NA	NA
0.6	0.08	NA	NA	NA	NA	NA
0.6	0.1	NA	NA	NA	NA	NA
0.6	0.12	NA	NA	NA	NA	NA
0.6	0.14	NA	NA	NA	NA	NA
0.6	0.16	NA	NA	NA	NA	NA
0.6	0.18	NA	NA	NA	NA	NA
0.6	0.2	NA	NA	NA	NA	NA
0.6	0.22	NA	NA	NA	NA	NA
0.6	0.24	NA	NA	NA	NA	NA
0.6	0.26	NA	NA	NA	NA	NA
0.6	0.28	NA	NA	NA	NA	NA
0.6	0.3	NA	NA	NA	NA	NA
0.6	0.32	NA	NA	NA	NA	NA
0.6	0.34	NA	NA	NA	NA	NA
0.6	0.36	NA	NA	NA	NA	NA
0.6	0.38	NA	NA	NA	NA	NA
0.6	0.4	NA	NA	NA	NA	NA
0.6	0.42	NA	NA	NA	NA	NA
0.6	0.44	NA	NA	NA	NA	NA
0.6	0.46	NA	NA	NA	NA	NA
0.6	0.48	NA	NA	NA	NA	NA
0.6	0.5	NA	NA	NA	NA	NA
0.6	0.52	NA	NA	NA	NA	NA
0.6	0.54	NA	NA	NA	NA	NA
0.6	0.56	NA	NA	NA	NA	NA
0.6	0.58	NA	NA	NA	NA	NA
0.6	0.6	3.04045	2.36363	3.87583	1.5122	1000
0.6	0.62	3.02608	2.35264	3.85776	1.50512	1000
0.6	0.64	3.0216	2.34839	3.85451	1.50611	1000
0.6	0.66	3.06037	2.3764	3.91027	1.53387	1000
0.6	0.68	3.04803	2.3656	3.89764	1.53205	1000
0.6	0.7	3.06408	2.37608	3.92379	1.54771	1000
0.6	0.72	3.03708	2.35414	3.89154	1.5374	1000
0.6	0.74	3.06906	2.37704	3.9379	1.56086	1000
0.6	0.76	3.04793	2.35951	3.91359	1.55408	1000
0.6	0.78	3.06189	2.36787	3.9379	1.57004	1000
0.6	0.8	3.06438	2.36763	3.94658	1.57895	1000
0.6	0.82	3.06083	2.36268	3.94761	1.58493	1000
0.6	0.84	3.04492	2.34891	3.93081	1.58189	1000
0.6	0.86	3.06319	2.36037	3.96092	1.60055	1000
0.6	0.88	3.05567	2.35174	3.95836	1.60662	1000
0.6	0.9	3.07323	2.3618	3.9917	1.6299	1000
0.6	0.92	3.08368	2.36581	4.01387	1.64806	1000
0.6	0.94	3.04706	2.33776	3.96548	1.62771	1000
0.6	0.96	3.05797	2.34147	3.99192	1.65045	999
0.6	0.98	3.06406	2.34312	4.01014	1.66702	1000
0.6	1	3.05478	2.33401	3.99997	1.66596	1000
0.62	0	NA	NA	NA	NA	NA
0.62	0.02	NA	NA	NA	NA	NA
0.62	0.04	NA	NA	NA	NA	NA
0.62	0.06	NA	NA	NA	NA	NA
0.62	0.08	NA	NA	NA	NA	NA
0.62	0.1	NA	NA	NA	NA	NA
0.62	0.12	NA	NA	NA	NA	NA
0.62	0.14	NA	NA	NA	NA	NA
0.62	0.16	NA	NA	NA	NA	NA
0.62	0.18	NA	NA	NA	NA	NA
0.62	0.2	NA	NA	NA	NA	NA
0.62	0.22	NA	NA	NA	NA	NA
0.62	0.24	NA	NA	NA	NA	NA
0.62	0.26	NA	NA	NA	NA	NA
0.62	0.28	NA	NA	NA	NA	NA
0.62	0.3	NA	NA	NA	NA	NA
0.62	0.32	NA	NA	NA	NA	NA
0.62	0.34	NA	NA	NA	NA	NA
0.62	0.36	NA	NA	NA	NA	NA
0.62	0.38	NA	NA	NA	NA	NA
0.62	0.4	NA	NA	NA	NA	NA
0.62	0.42	NA	NA	NA	NA	NA
0.62	0.44	NA	NA	NA	NA	NA
0.62	0.46	NA	NA	NA	NA	NA
0.62	0.48	NA	NA	NA	NA	NA
0.62	0.5	NA	NA	NA	NA	NA
0.62	0.52	NA	NA	NA	NA	NA
0.62	0.54	NA	NA	NA	NA	NA
0.62	0.56	NA	NA	NA	NA	NA
0.62	0.58	NA	NA	NA	NA	NA
0.62	0.6	NA	NA	NA	NA	NA
0.62	0.62	3.04545	2.36625	3.88699	1.52074	1000
0.62	0.64	3.04667	2.36613	3.89263	1.5265	1000
0.62	0.66	3.05597	2.3721	3.9073	1.5352	1000
0.62	0.68	3.0449	2.363	3.89486	1.53186	1000
0.62	0.7	3.04338	2.36012	3.89741	1.53728	1000
0.62	0.72	3.03856	2.35543	3.89401	1.53858	1000
0.62	0.74	3.05105	2.36282	3.91599	1.55317	1000
0.62	0.76	3.09182	2.39098	3.97732	1.58634	1000
0.62	0.78	3.07234	2.37448	3.95595	1.58147	1000
0.62	0.8	3.06729	2.36825	3.95557	1.58732	1000
0.62	0.82	3.05348	2.35624	3.9407	1.58446	1000
0.62	0.84	3.061	2.35932	3.95732	1.598	1000
0.62	0.86	3.05072	2.34989	3.94777	1.59788	1000
0.62	0.88	3.04228	2.3411	3.94414	1.60305	1000
0.62	0.9	3.04309	2.33872	3.95139	1.61267	1000
0.62	0.92	3.0739	2.35828	4.00185	1.64356	1000
0.62	0.94	3.05208	2.3398	3.97776	1.63795	1000
0.62	0.96	3.05028	2.33571	3.9828	1.64709	1000
0.62	0.98	3.09884	2.36706	4.06078	1.69372	1000
0.62	1	3.05086	2.32968	3.99995	1.67027	1000
0.64	0	NA	NA	NA	NA	NA
0.64	0.02	NA	NA	NA	NA	NA
0.64	0.04	NA	NA	NA	NA	NA
0.64	0.06	NA	NA	NA	NA	NA
0.64	0.08	NA	NA	NA	NA	NA
0.64	0.1	NA	NA	NA	NA	NA
0.64	0.12	NA	NA	NA	NA	NA
0.64	0.14	NA	NA	NA	NA	NA
0.64	0.16	NA	NA	NA	NA	NA
0.64	0.18	NA	NA	NA	NA	NA
0.64	0.2	NA	NA	NA	NA	NA
0.64	0.22	NA	NA	NA	NA	NA
0.64	0.24	NA	NA	NA	NA	NA
0.64	0.26	NA	NA	NA	NA	NA
0.64	0.28	NA	NA	NA	NA	NA
0.64	0.3	NA	NA	NA	NA	NA
0.64	0.32	NA	NA	NA	NA	NA
0.64	0.34	NA	NA	NA	NA	NA
0.64	0.36	NA	NA	NA	NA	NA
0.64	0.38	NA	NA	NA	NA	NA
0.64	0.4	NA	NA	NA	NA	NA
0.64	0.42	NA	NA	NA	NA	NA
0.64	0.44	NA	NA	NA	NA	NA
0.64	0.46	NA	NA	NA	NA	NA
0.64	0.48	NA	NA	NA	NA	NA
0.64	0.5	NA	NA	NA	NA	NA
0.64	0.52	NA	NA	NA	NA	NA
0.64	0.54	NA	NA	NA	NA	NA
0.64	0.56	NA	NA	NA	NA	NA
0.64	0.58	NA	NA	NA	NA	NA
0.64	0.6	NA	NA	NA	NA	NA
0.64	0.62	NA	NA	NA	NA	NA
0.64	0.64	3.04542	2.36421	3.89308	1.52887	1000
0.64	0.66	3.06817	2.38001	3.92762	1.54762	1000
0.64	0.68	3.02807	2.34888	3.8763	1.52742	1000
0.64	0.7	3.04271	2.35875	3.89939	1.54064	1000
0.64	0.72	3.04611	2.35993	3.90763	1.5477	1000
0.64	0.74	3.07852	2.38192	3.95741	1.57549	1000
0.64	0.76	3.07747	2.37892	3.96182	1.58289	1000
0.64	0.78	3.05682	2.36188	3.93781	1.57593	1000
0.64	0.8	3.07054	2.36961	3.96305	1.59344	1000
0.64	0.82	3.06645	2.36525	3.96054	1.59529	1000
0.64	0.84	3.07522	2.3677	3.98363	1.61593	1000
0.64	0.86	3.07283	2.36397	3.9847	1.62073	1000
0.64	0.88	3.05567	2.34932	3.96618	1.61686	1000
0.64	0.9	3.06779	2.35585	3.98861	1.63276	1000
0.64	0.92	3.05284	2.34203	3.97532	1.63329	1000
0.64	0.94	3.06833	2.34987	4.00638	1.65651	1000
0.64	0.96	3.07529	2.35254	4.02183	1.66929	1000
0.64	0.98	3.0466	2.3289	3.98845	1.65954	1000
0.64	1	3.05558	2.33151	4.01242	1.68091	1000
0.66	0	NA	NA	NA	NA	NA
0.66	0.02	NA	NA	NA	NA	NA
0.66	0.04	NA	NA	NA	NA	NA
0.66	0.06	NA	NA	NA	NA	NA
0.66	0.08	NA	NA	NA	NA	NA
0.66	0.1	NA	NA	NA	NA	NA
0.66	0.12	NA	NA	NA	NA	NA
0.66	0.14	NA	NA	NA	NA	NA
0.66	0.16	NA	NA	NA	NA	NA
0.66	0.18	NA	NA	NA	NA	NA
0.66	0.2	NA	NA	NA	NA	NA
0.66	0.22	NA	NA	NA	NA	NA
0.66	0.24	NA	NA	NA	NA	NA
0.66	0.26	NA	NA	NA	NA	NA
0.66	0.28	NA	NA	NA	NA	NA
0.66	0.3	NA	NA	NA	NA	NA
0.66	0.32	NA	NA	NA	NA	NA
0.66	0.34	NA	NA	NA	NA	NA
0.66	0.36	NA	NA	NA	NA	NA
0.66	0.38	NA	NA	NA	NA	NA
0.66	0.4	NA	NA	NA	NA	NA
0.66	0.42	NA	NA	NA	NA	NA
0.66	0.44	NA	NA	NA	NA	NA
0.66	0.46	NA	NA	NA	NA	NA
0.66	0.48	NA	NA	NA	NA	NA
0.66	0.5	NA	NA	NA	NA	NA
0.66	0.52	NA	NA	NA	NA	NA
0.66	0.54	NA	NA	NA	NA	NA
0.66	0.56	NA	NA	NA	NA	NA
0.66	0.58	NA	NA	NA	NA	NA
0.66	0.6	NA	NA	NA	NA	NA
0.66	0.62	NA	NA	NA	NA	NA
0.66	0.64	NA	NA	NA	NA	NA
0.66	0.66	3.04108	2.35917	3.89275	1.53358	1000
0.66	0.68	3.03918	2.35626	3.89427	1.538	1000
0.66	0.7	3.04805	2.36146	3.91024	1.54877	1000
0.66	0.72	3.04933	2.36055	3.91691	1.55636	1000
0.66	0.74	3.0767	2.37877	3.96004	1.58127	1000
0.66	0.76	3.05079	2.35809	3.92827	1.57017	1000
0.66	0.78	3.0638	2.36558	3.95166	1.58608	1000
0.66	0.8	3.06185	2.36235	3.95372	1.59137	1000
0.66	0.82	3.05515	2.35518	3.95003	1.59484	1000
0.66	0.84	3.07259	2.36469	3.98442	1.61973	1000
0.66	0.86	3.04135	2.34033	3.9429	1.60257	1000
0.66	0.88	3.06129	2.35214	3.97929	1.62715	1000
0.66	0.9	3.05956	2.34819	3.98235	1.63416	1000
0.66	0.92	3.07192	2.35464	4.00594	1.6513	1000
0.66	0.94	3.08917	2.36324	4.041	1.67776	1000
0.66	0.96	3.07035	2.34659	4.02233	1.67575	1000
0.66	0.98	3.07794	2.34966	4.03847	1.68882	1000
0.66	1	3.07312	2.34345	4.03854	1.69509	1000
0.68	0	NA	NA	NA	NA	NA
0.68	0.02	NA	NA	NA	NA	NA
0.68	0.04	NA	NA	NA	NA	NA
0.68	0.06	NA	NA	NA	NA	NA
0.68	0.08	NA	NA	NA	NA	NA
0.68	0.1	NA	NA	NA	NA	NA
0.68	0.12	NA	NA	NA	NA	NA
0.68	0.14	NA	NA	NA	NA	NA
0.68	0.16	NA	NA	NA	NA	NA
0.68	0.18	NA	NA	NA	NA	NA
0.68	0.2	NA	NA	NA	NA	NA
0.68	0.22	NA	NA	NA	NA	NA
0.68	0.24	NA	NA	NA	NA	NA
0.68	0.26	NA	NA	NA	NA	NA
0.68	0.28	NA	NA	NA	NA	NA
0.68	0.3	NA	NA	NA	NA	NA
0.68	0.32	NA	NA	NA	NA	NA
0.68	0.34	NA	NA	NA	NA	NA
0.68	0.36	NA	NA	NA	NA	NA
0.68	0.38	NA	NA	NA	NA	NA
0.68	0.4	NA	NA	NA	NA	NA
0.68	0.42	NA	NA	NA	NA	NA
0.68	0.44	NA	NA	NA	NA	NA
0.68	0.46	NA	NA	NA	NA	NA
0.68	0.48	NA	NA	NA	NA	NA
0.68	0.5	NA	NA	NA	NA	NA
0.68	0.52	NA	NA	NA	NA	NA
0.68	0.54	NA	NA	NA	NA	NA
0.68	0.56	NA	NA	NA	NA	NA
0.68	0.58	NA	NA	NA	NA	NA
0.68	0.6	NA	NA	NA	NA	NA
0.68	0.62	NA	NA	NA	NA	NA
0.68	0.64	NA	NA	NA	NA	NA
0.68	0.66	NA	NA	NA	NA	NA
0.68	0.68	3.03822	2.35442	3.8962	1.54179	1000
0.68	0.7	3.06091	2.36962	3.93181	1.56219	1000
0.68	0.72	3.03205	2.34684	3.89604	1.5492	1000
0.68	0.74	3.0634	2.36771	3.94512	1.57741	1000
0.68	0.76	3.05818	2.36245	3.94182	1.57936	1000
0.68	0.78	3.05769	2.35964	3.9475	1.58786	1000
0.68	0.8	3.05759	2.35671	3.95484	1.59813	1000
0.68	0.82	3.07895	2.37031	3.98963	1.61932	1000
0.68	0.84	3.05497	2.35099	3.96163	1.61064	1000
0.68	0.86	3.04268	2.33969	3.95015	1.61046	1000
0.68	0.88	3.07656	2.36163	4.00414	1.64251	1000
0.68	0.9	3.08151	2.3612	4.02222	1.66103	1000
0.68	0.92	3.08728	2.36229	4.03904	1.67676	998
0.68	0.94	3.07115	2.3485	4.02069	1.67219	1000
0.68	0.96	3.05373	2.33346	4.00154	1.66809	1000
0.68	0.98	3.08326	2.35055	4.056	1.70545	1000
0.68	1	3.06517	2.33521	4.036	1.70079	1000
0.7	0	NA	NA	NA	NA	NA
0.7	0.02	NA	NA	NA	NA	NA
0.7	0.04	NA	NA	NA	NA	NA
0.7	0.06	NA	NA	NA	NA	NA
0.7	0.08	NA	NA	NA	NA	NA
0.7	0.1	NA	NA	NA	NA	NA
0.7	0.12	NA	NA	NA	NA	NA
0.7	0.14	NA	NA	NA	NA	NA
0.7	0.16	NA	NA	NA	NA	NA
0.7	0.18	NA	NA	NA	NA	NA
0.7	0.2	NA	NA	NA	NA	NA
0.7	0.22	NA	NA	NA	NA	NA
0.7	0.24	NA	NA	NA	NA	NA
0.7	0.26	NA	NA	NA	NA	NA
0.7	0.28	NA	NA	NA	NA	NA
0.7	0.3	NA	NA	NA	NA	NA
0.7	0.32	NA	NA	NA	NA	NA
0.7	0.34	NA	NA	NA	NA	NA
0.7	0.36	NA	NA	NA	NA	NA
0.7	0.38	NA	NA	NA	NA	NA
0.7	0.4	NA	NA	NA	NA	NA
0.7	0.42	NA	NA	NA	NA	NA
0.7	0.44	NA	NA	NA	NA	NA
0.7	0.46	NA	NA	NA	NA	NA
0.7	0.48	NA	NA	NA	NA	NA
0.7	0.5	NA	NA	NA	NA	NA
0.7	0.52	NA	NA	NA	NA	NA
0.7	0.54	NA	NA	NA	NA	NA
0.7	0.56	NA	NA	NA	NA	NA
0.7	0.58	NA	NA	NA	NA	NA
0.7	0.6	NA	NA	NA	NA	NA
0.7	0.62	NA	NA	NA	NA	NA
0.7	0.64	NA	NA	NA	NA	NA
0.7	0.66	NA	NA	NA	NA	NA
0.7	0.68	NA	NA	NA	NA	NA
0.7	0.7	3.08469	2.38544	3.96951	1.58408	1000
0.7	0.72	3.03789	2.34977	3.90774	1.55797	1000
0.7	0.74	3.03231	2.34399	3.90643	1.56244	1000
0.7	0.76	3.06218	2.36371	3.95182	1.58811	1000
0.7	0.78	3.08913	2.38102	3.99598	1.61496	1000
0.7	0.8	3.05934	2.35675	3.96063	1.60389	1000
0.7	0.82	3.06708	2.36041	3.97679	1.61638	1000
0.7	0.84	3.06707	2.35819	3.98231	1.62411	1000
0.7	0.86	3.07225	2.35888	3.99792	1.63904	1000
0.7	0.88	3.05668	2.34534	3.98122	1.63588	1000
0.7	0.9	3.06575	2.34944	4.00029	1.65085	1000
0.7	0.92	3.06319	2.34453	4.00516	1.66062	1000
0.7	0.94	3.06655	2.34401	4.01731	1.6733	1000
0.7	0.96	3.07114	2.34351	4.03419	1.69068	1000
0.7	0.98	3.0638	2.33665	4.02715	1.6905	1000
0.7	1	3.09369	2.35299	4.08437	1.73138	998
0.72	0	NA	NA	NA	NA	NA
0.72	0.02	NA	NA	NA	NA	NA
0.72	0.04	NA	NA	NA	NA	NA
0.72	0.06	NA	NA	NA	NA	NA
0.72	0.08	NA	NA	NA	NA	NA
0.72	0.1	NA	NA	NA	NA	NA
0.72	0.12	NA	NA	NA	NA	NA
0.72	0.14	NA	NA	NA	NA	NA
0.72	0.16	NA	NA	NA	NA	NA
0.72	0.18	NA	NA	NA	NA	NA
0.72	0.2	NA	NA	NA	NA	NA
0.72	0.22	NA	NA	NA	NA	NA
0.72	0.24	NA	NA	NA	NA	NA
0.72	0.26	NA	NA	NA	NA	NA
0.72	0.28	NA	NA	NA	NA	NA
0.72	0.3	NA	NA	NA	NA	NA
0.72	0.32	NA	NA	NA	NA	NA
0.72	0.34	NA	NA	NA	NA	NA
0.72	0.36	NA	NA	NA	NA	NA
0.72	0.38	NA	NA	NA	NA	NA
0.72	0.4	NA	NA	NA	NA	NA
0.72	0.42	NA	NA	NA	NA	NA
0.72	0.44	NA	NA	NA	NA	NA
0.72	0.46	NA	NA	NA	NA	NA
0.72	0.48	NA	NA	NA	NA	NA
0.72	0.5	NA	NA	NA	NA	NA
0.72	0.52	NA	NA	NA	NA	NA
0.72	0.54	NA	NA	NA	NA	NA
0.72	0.56	NA	NA	NA	NA	NA
0.72	0.58	NA	NA	NA	NA	NA
0.72	0.6	NA	NA	NA	NA	NA
0.72	0.62	NA	NA	NA	NA	NA
0.72	0.64	NA	NA	NA	NA	NA
0.72	0.66	NA	NA	NA	NA	NA
0.72	0.68	NA	NA	NA	NA	NA
0.72	0.7	NA	NA	NA	NA	NA
0.72	0.72	3.03287	2.34433	3.90545	1.56113	1000
0.72	0.74	3.07008	2.3696	3.96287	1.59327	1000
0.72	0.76	3.08441	2.37803	3.98821	1.61019	1000
0.72	0.78	3.05187	2.3522	3.94803	1.59583	1000
0.72	0.8	3.06288	2.35813	3.96892	1.61079	1000
0.72	0.82	3.03217	2.33388	3.93066	1.59678	1000
0.72	0.84	3.08392	2.3687	4.01083	1.64213	1000
0.72	0.86	3.10247	2.37793	4.04915	1.67122	1000
0.72	0.88	3.06734	2.35065	4.00418	1.65353	1000
0.72	0.9	3.06141	2.34321	4.00381	1.6606	1000
0.72	0.92	3.07199	2.34885	4.02376	1.67491	1000
0.72	0.94	3.09134	2.35903	4.0616	1.70257	1000
0.72	0.96	3.05152	2.32904	4.00681	1.67776	998
0.72	0.98	3.07803	2.34372	4.05756	1.71384	1000
0.72	1	3.10984	2.3599	4.12408	1.76418	999
0.74	0	NA	NA	NA	NA	NA
0.74	0.02	NA	NA	NA	NA	NA
0.74	0.04	NA	NA	NA	NA	NA
0.74	0.06	NA	NA	NA	NA	NA
0.74	0.08	NA	NA	NA	NA	NA
0.74	0.1	NA	NA	NA	NA	NA
0.74	0.12	NA	NA	NA	NA	NA
0.74	0.14	NA	NA	NA	NA	NA
0.74	0.16	NA	NA	NA	NA	NA
0.74	0.18	NA	NA	NA	NA	NA
0.74	0.2	NA	NA	NA	NA	NA
0.74	0.22	NA	NA	NA	NA	NA
0.74	0.24	NA	NA	NA	NA	NA
0.74	0.26	NA	NA	NA	NA	NA
0.74	0.28	NA	NA	NA	NA	NA
0.74	0.3	NA	NA	NA	NA	NA
0.74	0.32	NA	NA	NA	NA	NA
0.74	0.34	NA	NA	NA	NA	NA
0.74	0.36	NA	NA	NA	NA	NA
0.74	0.38	NA	NA	NA	NA	NA
0.74	0.4	NA	NA	NA	NA	NA
0.74	0.42	NA	NA	NA	NA	NA
0.74	0.44	NA	NA	NA	NA	NA
0.74	0.46	NA	NA	NA	NA	NA
0.74	0.48	NA	NA	NA	NA	NA
0.74	0.5	NA	NA	NA	NA	NA
0.74	0.52	NA	NA	NA	NA	NA
0.74	0.54	NA	NA	NA	NA	NA
0.74	0.56	NA	NA	NA	NA	NA
0.74	0.58	NA	NA	NA	NA	NA
0.74	0.6	NA	NA	NA	NA	NA
0.74	0.62	NA	NA	NA	NA	NA
0.74	0.64	NA	NA	NA	NA	NA
0.74	0.66	NA	NA	NA	NA	NA
0.74	0.68	NA	NA	NA	NA	NA
0.74	0.7	NA	NA	NA	NA	NA
0.74	0.72	NA	NA	NA	NA	NA
0.74	0.74	3.06424	2.36374	3.95902	1.59528	1000
0.74	0.76	3.06643	2.36273	3.96904	1.60631	1000
0.74	0.78	3.05325	2.35083	3.95675	1.60591	1000
0.74	0.8	3.03536	2.3368	3.93375	1.59694	1000
0.74	0.82	3.08015	2.36544	4.00833	1.64289	1000
0.74	0.84	3.04682	2.33949	3.96528	1.6258	1000
0.74	0.86	3.05687	2.34416	3.98595	1.64179	1000
0.74	0.88	3.08152	2.3592	4.02813	1.66893	1000
0.74	0.9	3.06701	2.34578	4.01532	1.66954	1000
0.74	0.92	3.08679	2.35731	4.05074	1.69343	999
0.74	0.94	3.06293	2.33722	4.0241	1.68688	1000
0.74	0.96	3.07003	2.33973	4.04162	1.70189	1000
0.74	0.98	3.07651	2.34038	4.06159	1.72121	1000
0.74	1	3.08472	2.34141	4.08848	1.74706	999
0.76	0	NA	NA	NA	NA	NA
0.76	0.02	NA	NA	NA	NA	NA
0.76	0.04	NA	NA	NA	NA	NA
0.76	0.06	NA	NA	NA	NA	NA
0.76	0.08	NA	NA	NA	NA	NA
0.76	0.1	NA	NA	NA	NA	NA
0.76	0.12	NA	NA	NA	NA	NA
0.76	0.14	NA	NA	NA	NA	NA
0.76	0.16	NA	NA	NA	NA	NA
0.76	0.18	NA	NA	NA	NA	NA
0.76	0.2	NA	NA	NA	NA	NA
0.76	0.22	NA	NA	NA	NA	NA
0.76	0.24	NA	NA	NA	NA	NA
0.76	0.26	NA	NA	NA	NA	NA
0.76	0.28	NA	NA	NA	NA	NA
0.76	0.3	NA	NA	NA	NA	NA
0.76	0.32	NA	NA	NA	NA	NA
0.76	0.34	NA	NA	NA	NA	NA
0.76	0.36	NA	NA	NA	NA	NA
0.76	0.38	NA	NA	NA	NA	NA
0.76	0.4	NA	NA	NA	NA	NA
0.76	0.42	NA	NA	NA	NA	NA
0.76	0.44	NA	NA	NA	NA	NA
0.76	0.46	NA	NA	NA	NA	NA
0.76	0.48	NA	NA	NA	NA	NA
0.76	0.5	NA	NA	NA	NA	NA
0.76	0.52	NA	NA	NA	NA	NA
0.76	0.54	NA	NA	NA	NA	NA
0.76	0.56	NA	NA	NA	NA	NA
0.76	0.58	NA	NA	NA	NA	NA
0.76	0.6	NA	NA	NA	NA	NA
0.76	0.62	NA	NA	NA	NA	NA
0.76	0.64	NA	NA	NA	NA	NA
0.76	0.66	NA	NA	NA	NA	NA
0.76	0.68	NA	NA	NA	NA	NA
0.76	0.7	NA	NA	NA	NA	NA
0.76	0.72	NA	NA	NA	NA	NA
0.76	0.74	NA	NA	NA	NA	NA
0.76	0.76	3.08262	2.37281	3.9967	1.62389	1000
0.76	0.78	3.07745	2.36657	3.99587	1.6293	1000
0.76	0.8	3.09522	2.37701	4.02713	1.65012	1000
0.76	0.82	3.06367	2.353	3.98532	1.63232	1000
0.76	0.84	3.06931	2.35357	4.00307	1.6495	1000
0.76	0.86	3.07246	2.35211	4.01852	1.66641	1000
0.76	0.88	3.06699	2.34659	4.01386	1.66727	1000
0.76	0.9	3.05186	2.33306	3.99904	1.66598	999
0.76	0.92	3.12136	2.3775	4.11487	1.73737	1000
0.76	0.94	3.06288	2.33541	4.02905	1.69364	1000
0.76	0.96	3.075	2.34011	4.05909	1.71898	1000
0.76	0.98	3.09669	2.34967	4.10768	1.75801	1000
0.76	1	3.05534	2.31964	4.04828	1.72864	998
0.78	0	NA	NA	NA	NA	NA
0.78	0.02	NA	NA	NA	NA	NA
0.78	0.04	NA	NA	NA	NA	NA
0.78	0.06	NA	NA	NA	NA	NA
0.78	0.08	NA	NA	NA	NA	NA
0.78	0.1	NA	NA	NA	NA	NA
0.78	0.12	NA	NA	NA	NA	NA
0.78	0.14	NA	NA	NA	NA	NA
0.78	0.16	NA	NA	NA	NA	NA
[truncated: 603 more rows]
