# Supplementary material for: Targeted sampling reduces the uncertainty in force of infection estimates from serological surveillance
Source: Front Vet Sci. 2022 Jul 28;9:754255. doi: 10.3389/fvets.2022.754255 (PMC9366556; doi:10.3389/fvets.2022.754255)
Supplement: Supplementary file 3 [file Table_3.XLSX]

## Sheet: Supplementary_Table_3
Supplementary Table 3. Estimated values of λL and their 95% CIs from samples of target age group defined by age parameters q and r when λL= 6.0 which is resulted from Figure 1 (E) and (F).
q	r	lambdaL	Lower bound of 95% CI	Upper bound of 95% CI	CI Width	Accepted
0	0	NA	NA	NA	NA	0
0	0.02	6.01754	2.43872	12.4105	9.97178	996
0	0.04	6.10835	3.2034	10.5412	7.33781	1000
0	0.06	6.07314	3.54169	9.70573	6.16404	1000
0	0.08	6.00793	3.72024	9.19383	5.47359	1000
0	0.1	6.02433	3.88446	8.94917	5.06471	1000
0	0.12	6.05469	4.01772	8.80848	4.79076	1000
0	0.14	6.0725	4.11309	8.70493	4.59184	1000
0	0.16	6.01736	4.13375	8.54101	4.40726	1000
0	0.18	6.05958	4.214	8.5311	4.31711	1000
0	0.2	6.05289	4.24663	8.47595	4.22932	1000
0	0.22	6.06097	4.28213	8.45219	4.17006	1000
0	0.24	6.0557	4.3007	8.42422	4.12352	1000
0	0.26	6.08267	4.33803	8.44944	4.11141	1000
0	0.28	6.07768	4.34672	8.43983	4.09312	1000
0	0.3	6.1377	4.39984	8.52707	4.12723	1000
0	0.32	6.06351	4.35137	8.43103	4.07966	1000
0	0.34	6.05021	4.34518	8.42488	4.0797	1000
0	0.36	6.12526	4.39963	8.55737	4.15774	1000
0	0.38	6.11622	4.39072	8.56645	4.17572	1000
0	0.4	6.05952	4.34728	8.50912	4.16184	1000
0	0.42	6.12547	4.3902	8.63605	4.24586	1000
0	0.44	6.09754	4.36339	8.62893	4.26555	1000
0	0.46	6.10296	4.3615	8.66768	4.30618	1000
0	0.48	6.17913	4.40259	8.83436	4.43178	1000
0	0.5	6.17312	4.39015	8.86248	4.47233	1000
0	0.52	6.117	4.34271	8.82563	4.48292	1000
0	0.54	6.18748	4.37785	8.99273	4.61488	1000
0	0.56	6.19641	4.36894	9.05647	4.68754	1000
0	0.58	6.10759	4.30058	8.94387	4.64328	1000
0	0.6	6.19421	4.3438	9.14941	4.8056	1000
0	0.62	6.12078	4.28293	9.06977	4.78684	1000
0	0.64	6.13478	4.27655	9.15383	4.87728	1000
0	0.66	6.1299	4.26279	9.18725	4.92446	1000
0	0.68	6.1749	4.27636	9.33136	5.055	1000
0	0.7	6.24427	4.30367	9.52321	5.21954	1000
0	0.72	6.2656	4.29945	9.61729	5.31784	999
0	0.74	6.24095	4.26884	9.64	5.37116	999
0	0.76	6.21431	4.23692	9.6514	5.41448	1000
0	0.78	6.13902	4.17792	9.57429	5.39637	1000
0	0.8	6.20695	4.20385	9.75013	5.54628	1000
0	0.82	6.17862	4.17152	9.7627	5.59118	999
0	0.84	6.24175	4.1916	9.96053	5.76893	1000
0	0.86	6.18915	4.14214	9.92814	5.78601	1000
0	0.88	6.35094	4.22357	10.3712	6.14764	1000
0	0.9	6.34845	4.20272	10.4059	6.20323	1000
0	0.92	6.31349	4.16553	10.4156	6.25004	1000
0	0.94	6.2714	4.1305	10.3518	6.22134	1000
0	0.96	6.28513	4.11814	10.4613	6.34315	1000
0	0.98	6.24665	4.07996	10.4639	6.38389	1000
0	1	6.40825	4.15174	10.9339	6.78214	1000
0.02	0	NA	NA	NA	NA	NA
0.02	0.02	6.09619	3.24439	10.3074	7.06301	1000
0.02	0.04	6.0798	3.41949	9.49655	6.07706	1000
0.02	0.06	6.04051	3.81693	9.02886	5.21193	1000
0.02	0.08	6.06516	3.99058	8.80012	4.80954	1000
0.02	0.1	6.10147	4.12979	8.67039	4.5406	1000
0.02	0.12	6.0307	4.15704	8.45771	4.30067	1000
0.02	0.14	6.02077	4.21204	8.35544	4.14339	1000
0.02	0.16	5.98433	4.23203	8.24353	4.01149	1000
0.02	0.18	6.09677	4.35763	8.3387	3.98107	1000
0.02	0.2	6.06475	4.36203	8.26421	3.90218	1000
0.02	0.22	6.04778	4.37168	8.21915	3.84747	1000
0.02	0.24	6.07588	4.41052	8.24225	3.83173	1000
0.02	0.26	6.03351	4.39136	8.17887	3.78751	1000
0.02	0.28	6.11611	4.46325	8.28873	3.82548	1000
0.02	0.3	6.08616	4.44684	8.25298	3.80614	1000
0.02	0.32	6.04812	4.4218	8.21068	3.78888	1000
0.02	0.34	6.09971	4.46139	8.29498	3.83359	1000
0.02	0.36	6.08496	4.44878	8.29398	3.8452	1000
0.02	0.38	6.17092	4.50952	8.43429	3.92476	1000
0.02	0.4	6.08321	4.44042	8.33647	3.89606	1000
0.02	0.42	6.09943	4.4468	8.38555	3.93875	1000
0.02	0.44	6.06954	4.41767	8.37379	3.95612	1000
0.02	0.46	6.10054	4.43344	8.4461	4.01266	1000
0.02	0.48	6.11728	4.43586	8.50588	4.07001	1000
0.02	0.5	6.15855	4.45368	8.60847	4.15479	1000
0.02	0.52	6.11303	4.4122	8.57375	4.16155	1000
0.02	0.54	6.12812	4.41136	8.63605	4.22469	1000
0.02	0.56	6.13662	4.4039	8.69405	4.29015	1000
0.02	0.58	6.17068	4.41488	8.78869	4.37382	1000
0.02	0.6	6.09214	4.3495	8.70862	4.35912	1000
0.02	0.62	6.19595	4.40594	8.91949	4.51356	1000
0.02	0.64	6.16956	4.37346	8.92375	4.5503	1000
0.02	0.66	6.21403	4.38623	9.05037	4.66414	1000
0.02	0.68	6.18732	4.35575	9.05073	4.69498	1000
0.02	0.7	6.22092	4.36255	9.1588	4.79625	1000
0.02	0.72	6.19566	4.33188	9.17589	4.844	1000
0.02	0.74	6.1237	4.27241	9.08833	4.81592	1000
0.02	0.76	6.14691	4.27171	9.17865	4.90694	1000
0.02	0.78	6.2351	4.30814	9.40129	5.09315	1000
0.02	0.8	6.21023	4.2779	9.42155	5.14365	1000
0.02	0.82	6.12125	4.20941	9.29226	5.08285	1000
0.02	0.84	6.24195	4.26629	9.57191	5.30562	1000
0.02	0.86	6.2167	4.23425	9.57778	5.34352	1000
0.02	0.88	6.28397	4.25852	9.757	5.49847	1000
0.02	0.9	6.19458	4.19091	9.65729	5.46638	1000
0.02	0.92	6.23143	4.1963	9.78559	5.58929	1000
0.02	0.94	6.31538	4.22736	10.0054	5.77799	1000
0.02	0.96	6.28664	4.19819	10.0327	5.83448	1000
0.02	0.98	6.2646	4.16878	10.021	5.85222	1000
0.02	1	6.22683	4.1311	9.97709	5.84599	1000
0.04	0	NA	NA	NA	NA	NA
0.04	0.02	NA	NA	NA	NA	NA
0.04	0.04	6.0127	3.81819	8.93362	5.11543	1000
0.04	0.06	6.03758	4.00396	8.6793	4.67534	1000
0.04	0.08	6.06807	4.14633	8.5279	4.38157	1000
0.04	0.1	6.08123	4.24368	8.41224	4.16856	1000
0.04	0.12	6.06908	4.30026	8.30182	4.00156	1000
0.04	0.14	6.0588	4.34287	8.21916	3.87629	1000
0.04	0.16	6.04179	4.369	8.14651	3.77751	1000
0.04	0.18	6.07328	4.42497	8.14834	3.72337	1000
0.04	0.2	6.03153	4.41601	8.06932	3.6533	1000
0.04	0.22	6.04795	4.4474	8.0727	3.6253	1000
0.04	0.24	6.06281	4.47345	8.0802	3.60676	1000
0.04	0.26	6.05685	4.47879	8.06877	3.58998	1000
0.04	0.28	6.08955	4.511	8.1125	3.6015	1000
0.04	0.3	6.05366	4.48738	8.07166	3.58428	1000
0.04	0.32	6.0528	4.48894	8.0793	3.59036	1000
0.04	0.34	6.06949	4.50132	8.115	3.61368	1000
0.04	0.36	6.06445	4.49576	8.1241	3.62834	1000
0.04	0.38	6.14037	4.54875	8.24735	3.69859	1000
0.04	0.4	6.08535	4.5022	8.19542	3.69321	1000
0.04	0.42	6.08347	4.49482	8.21669	3.72186	1000
0.04	0.44	6.08255	4.48692	8.2418	3.75487	1000
0.04	0.46	6.12776	4.51101	8.33555	3.82453	1000
0.04	0.48	6.05572	4.44956	8.26402	3.81446	1000
0.04	0.5	6.1193	4.48491	8.39459	3.90968	1000
0.04	0.52	6.11481	4.47042	8.41749	3.94707	1000
0.04	0.54	6.12373	4.46606	8.46436	3.99829	1000
0.04	0.56	6.15463	4.47407	8.55152	4.07745	1000
0.04	0.58	6.14653	4.45597	8.5777	4.12173	1000
0.04	0.6	6.12459	4.42871	8.582	4.15329	1000
0.04	0.62	6.1116	4.40561	8.60505	4.19944	1000
0.04	0.64	6.15288	4.42086	8.70781	4.28695	1000
0.04	0.66	6.23465	4.45919	8.88499	4.4258	1000
0.04	0.68	6.20264	4.42218	8.88162	4.45944	1000
0.04	0.7	6.24928	4.43743	9.00291	4.56547	1000
0.04	0.72	6.20643	4.39578	8.97796	4.58218	1000
0.04	0.74	6.17407	4.36139	8.97334	4.61195	1000
0.04	0.76	6.21403	4.37037	9.08113	4.71076	1000
0.04	0.78	6.28789	4.40104	9.26174	4.86071	1000
0.04	0.8	6.20455	4.33446	9.1659	4.83144	1000
0.04	0.82	6.25129	4.34472	9.29594	4.95122	1000
0.04	0.84	6.23887	4.32326	9.31682	4.99356	1000
0.04	0.86	6.2871	4.33264	9.46646	5.13382	1000
0.04	0.88	6.20988	4.27229	9.38171	5.10942	1000
0.04	0.9	6.29297	4.30761	9.57074	5.26313	1000
0.04	0.92	6.21715	4.24692	9.50343	5.25651	1000
0.04	0.94	6.32509	4.29409	9.74827	5.45419	1000
0.04	0.96	6.24614	4.23428	9.66823	5.43395	1000
0.04	0.98	6.2306	4.20855	9.65806	5.44952	1000
0.04	1	6.23541	4.19497	9.71858	5.5236	1000
0.06	0	NA	NA	NA	NA	NA
0.06	0.02	NA	NA	NA	NA	NA
0.06	0.04	NA	NA	NA	NA	NA
0.06	0.06	6.01965	4.12114	8.43783	4.31669	1000
0.06	0.08	6.00784	4.20751	8.27309	4.06558	1000
0.06	0.1	6.06105	4.32241	8.23041	3.90801	1000
0.06	0.12	6.01779	4.34288	8.09898	3.7561	1000
0.06	0.14	6.02861	4.39483	8.05369	3.65885	1000
0.06	0.16	6.05662	4.45091	8.04485	3.59395	1000
0.06	0.18	6.04704	4.46956	8.00163	3.53207	1000
0.06	0.2	6.07754	4.51434	8.01768	3.50334	1000
0.06	0.22	6.06523	4.52005	7.98813	3.46808	1000
0.06	0.24	6.0844	4.54678	8.00435	3.45757	1000
0.06	0.26	6.08054	4.55181	7.99716	3.44534	1000
0.06	0.28	6.07605	4.55363	7.99344	3.43981	1000
0.06	0.3	6.06425	4.54752	7.98385	3.43633	1000
0.06	0.32	6.07316	4.55496	8.00554	3.45057	1000
0.06	0.34	6.07877	4.55799	8.02616	3.46817	1000
0.06	0.36	6.06811	4.54681	8.02841	3.4816	1000
0.06	0.38	6.08064	4.55268	8.06223	3.50955	1000
0.06	0.4	6.06121	4.53197	8.05818	3.52621	1000
0.06	0.42	6.07129	4.533	8.09457	3.56157	1000
0.06	0.44	6.10754	4.55164	8.17067	3.61903	1000
0.06	0.46	6.11258	4.54688	8.20429	3.65741	1000
0.06	0.48	6.10001	4.52779	8.21644	3.68865	1000
0.06	0.5	6.09677	4.51539	8.24183	3.72644	1000
0.06	0.52	6.07323	4.48806	8.23893	3.75087	1000
0.06	0.54	6.14583	4.52751	8.38455	3.85704	1000
0.06	0.56	6.16067	4.52511	8.43737	3.91226	1000
0.06	0.58	6.14484	4.50185	8.44892	3.94707	1000
0.06	0.6	6.15092	4.49238	8.49676	4.00438	1000
0.06	0.62	6.14816	4.47752	8.52948	4.05196	1000
0.06	0.64	6.1517	4.46517	8.5764	4.11123	1000
0.06	0.66	6.1403	4.44424	8.59667	4.15244	1000
0.06	0.68	6.14191	4.43045	8.64108	4.21063	1000
0.06	0.7	6.16594	4.43122	8.72448	4.29326	1000
0.06	0.72	6.19908	4.43697	8.81978	4.38282	1000
0.06	0.74	6.2204	4.4368	8.89441	4.4576	1000
0.06	0.76	6.17952	4.39577	8.87002	4.47425	1000
0.06	0.78	6.2307	4.41112	9.00311	4.59199	1000
0.06	0.8	6.11173	4.3222	8.84798	4.52578	1000
0.06	0.82	6.20012	4.35966	9.04631	4.68664	1000
0.06	0.84	6.16726	4.32693	9.04104	4.71411	1000
0.06	0.86	6.24994	4.36115	9.2222	4.86105	1000
0.06	0.88	6.19413	4.31372	9.16884	4.85512	1000
0.06	0.9	6.28992	4.35286	9.39838	5.04551	1000
0.06	0.92	6.18195	4.27449	9.2425	4.96801	1000
0.06	0.94	6.2392	4.29094	9.38641	5.09547	1000
0.06	0.96	6.2441	4.27984	9.46569	5.18585	1000
0.06	0.98	6.21304	4.24854	9.44555	5.197	1000
0.06	1	6.20515	4.22606	9.484	5.25793	1000
0.08	0	NA	NA	NA	NA	NA
0.08	0.02	NA	NA	NA	NA	NA
0.08	0.04	NA	NA	NA	NA	NA
0.08	0.06	NA	NA	NA	NA	NA
0.08	0.08	6.03394	4.30966	8.17812	3.86846	1000
0.08	0.1	6.01952	4.36006	8.06851	3.70845	1000
0.08	0.12	6.0615	4.44221	8.0513	3.60909	1000
0.08	0.14	6.05168	4.47184	7.98858	3.51674	1000
0.08	0.16	5.95386	4.42206	7.83149	3.40943	1000
0.08	0.18	6.03087	4.50744	7.89841	3.39097	1000
0.08	0.2	6.12104	4.59778	7.99064	3.39285	1000
0.08	0.22	6.05183	4.55564	7.89274	3.3371	1000
0.08	0.24	6.05803	4.57045	7.894	3.32355	1000
0.08	0.26	6.05034	4.57113	7.88276	3.31164	1000
0.08	0.28	6.08279	4.60084	7.92668	3.32584	1000
0.08	0.3	6.05652	4.58234	7.899	3.31666	1000
0.08	0.32	6.05267	4.57889	7.90451	3.32562	1000
0.08	0.34	6.11132	4.62295	7.99234	3.36938	1000
0.08	0.36	6.06985	4.58688	7.95515	3.36827	1000
0.08	0.38	6.08724	4.59538	7.99607	3.40069	1000
0.08	0.4	6.08847	4.59037	8.0178	3.42744	1000
0.08	0.42	6.08179	4.57847	8.03055	3.45208	1000
0.08	0.44	6.06696	4.55932	8.03458	3.47526	1000
0.08	0.46	6.08388	4.56302	8.08358	3.52055	1000
0.08	0.48	6.11348	4.57499	8.15234	3.57735	1000
0.08	0.5	6.08103	4.54108	8.13562	3.59454	1000
0.08	0.52	6.03623	4.49757	8.10281	3.60524	1000
0.08	0.54	6.12064	4.54654	8.25524	3.7087	1000
0.08	0.56	6.09997	4.52019	8.25725	3.73705	1000
0.08	0.58	6.13156	4.5284	8.34121	3.81281	1000
0.08	0.6	6.09883	4.49391	8.32465	3.83074	1000
0.08	0.62	6.12517	4.49872	8.40026	3.90154	1000
0.08	0.64	6.16851	4.51326	8.50629	3.99303	1000
0.08	0.66	6.13241	4.47643	8.48487	4.00845	1000
0.08	0.68	6.12283	4.45509	8.5105	4.05541	1000
0.08	0.7	6.17941	4.47695	8.64203	4.16508	1000
0.08	0.72	6.14063	4.4373	8.61855	4.18125	1000
0.08	0.74	6.14662	4.42638	8.66864	4.24226	1000
0.08	0.76	6.19372	4.44117	8.79074	4.34957	1000
0.08	0.78	6.19189	4.42468	8.82658	4.4019	1000
0.08	0.8	6.20801	4.4207	8.89206	4.47136	1000
0.08	0.82	6.20268	4.40135	8.92906	4.52771	1000
0.08	0.84	6.16281	4.36131	8.91031	4.54899	1000
0.08	0.86	6.14735	4.3374	8.93569	4.59829	1000
0.08	0.88	6.19395	4.34869	9.04411	4.69541	1000
0.08	0.9	6.25341	4.36924	9.19621	4.82697	1000
0.08	0.92	6.26239	4.35865	9.27309	4.91443	1000
0.08	0.94	6.26644	4.34678	9.31299	4.96622	1000
0.08	0.96	6.21132	4.2988	9.24896	4.95015	1000
0.08	0.98	6.19692	4.27518	9.26611	4.99094	1000
0.08	1	6.20261	4.26191	9.32628	5.06438	1000
0.1	0	NA	NA	NA	NA	NA
0.1	0.02	NA	NA	NA	NA	NA
0.1	0.04	NA	NA	NA	NA	NA
0.1	0.06	NA	NA	NA	NA	NA
0.1	0.08	NA	NA	NA	NA	NA
0.1	0.1	6.03304	4.42591	8.00316	3.57725	1000
0.1	0.12	6.05079	4.48314	7.9637	3.48056	1000
0.1	0.14	6.05727	4.52208	7.92606	3.40398	1000
0.1	0.16	6.08321	4.56957	7.92366	3.3541	1000
0.1	0.18	6.06054	4.57167	7.87179	3.30011	1000
0.1	0.2	6.03851	4.56964	7.82783	3.25818	1000
0.1	0.22	6.05325	4.59342	7.83531	3.24189	1000
0.1	0.24	6.09389	4.63437	7.88078	3.24641	1000
0.1	0.26	6.04163	4.59845	7.8144	3.21595	1000
0.1	0.28	6.04516	4.60445	7.82207	3.21763	1000
0.1	0.3	6.05913	4.61683	7.84591	3.22908	1000
0.1	0.32	6.08272	4.63463	7.8857	3.25107	1000
0.1	0.34	6.10956	4.65305	7.93308	3.28003	1000
0.1	0.36	6.0726	4.62057	7.9002	3.27963	1000
0.1	0.38	6.05402	4.60088	7.89383	3.29295	1000
0.1	0.4	6.09506	4.6263	7.96692	3.34062	1000
0.1	0.42	6.05603	4.58959	7.9359	3.34631	1000
0.1	0.44	6.08992	4.60639	8.00597	3.39958	1000
0.1	0.46	6.04276	4.56275	7.9653	3.40255	1000
0.1	0.48	6.09387	4.59008	8.06374	3.47366	1000
0.1	0.5	6.12803	4.60451	8.13964	3.53513	1000
0.1	0.52	6.11433	4.58324	8.15023	3.567	1000
0.1	0.54	6.14409	4.59257	8.22433	3.63176	1000
0.1	0.56	6.12535	4.56738	8.22852	3.66115	1000
0.1	0.58	6.12951	4.55696	8.26933	3.71237	1000
0.1	0.6	6.12554	4.54054	8.29932	3.75878	1000
0.1	0.62	6.1206	4.52401	8.32606	3.80205	1000
0.1	0.64	6.10256	4.49743	8.336	3.83857	1000
0.1	0.66	6.18178	4.53707	8.49385	3.95678	1000
0.1	0.68	6.10549	4.47239	8.41141	3.93902	1000
0.1	0.7	6.16972	4.50077	8.54942	4.04864	1000
0.1	0.72	6.21314	4.51317	8.66698	4.15381	1000
0.1	0.74	6.20042	4.49023	8.67924	4.189	1000
0.1	0.76	6.225	4.49055	8.76024	4.26969	1000
0.1	0.78	6.15759	4.43185	8.69203	4.26018	1000
0.1	0.8	6.16647	4.42383	8.75984	4.33601	1000
0.1	0.82	6.18702	4.41898	8.82857	4.40959	1000
0.1	0.84	6.21802	4.42569	8.91067	4.48498	1000
0.1	0.86	6.17301	4.38198	8.91367	4.53169	1000
0.1	0.88	6.28998	4.43581	9.13094	4.69513	1000
0.1	0.9	6.19359	4.36227	9.01651	4.65424	1000
0.1	0.92	6.23194	4.37037	9.12988	4.75951	1000
0.1	0.94	6.25374	4.36698	9.19258	4.8256	1000
0.1	0.96	6.2588	4.3555	9.25096	4.89546	1000
0.1	0.98	6.24921	4.33413	9.26757	4.93343	1000
0.1	1	6.28236	4.33478	9.38194	5.04716	1000
0.12	0	NA	NA	NA	NA	NA
0.12	0.02	NA	NA	NA	NA	NA
0.12	0.04	NA	NA	NA	NA	NA
0.12	0.06	NA	NA	NA	NA	NA
0.12	0.08	NA	NA	NA	NA	NA
0.12	0.1	NA	NA	NA	NA	NA
0.12	0.12	6.0016	4.48195	7.84832	3.36636	1000
0.12	0.14	6.08704	4.58229	7.91004	3.32775	1000
0.12	0.16	6.0186	4.55057	7.79571	3.24513	1000
0.12	0.18	6.05608	4.59979	7.81897	3.21919	1000
0.12	0.2	6.04932	4.60863	7.79522	3.18659	1000
0.12	0.22	6.10272	4.66227	7.85168	3.18942	1000
0.12	0.24	6.03648	4.61659	7.76487	3.14828	1000
0.12	0.26	6.08138	4.6574	7.82049	3.16309	1000
0.12	0.28	6.03258	4.62138	7.76211	3.14073	1000
0.12	0.3	6.06988	4.65136	7.81619	3.16484	1000
0.12	0.32	6.07137	4.65118	7.82807	3.17689	1000
0.12	0.34	6.06809	4.64594	7.83604	3.1901	1000
0.12	0.36	6.08124	4.65186	7.86815	3.21629	1000
0.12	0.38	6.08193	4.64669	7.88678	3.24009	1000
0.12	0.4	6.07234	4.63366	7.89146	3.2578	1000
0.12	0.42	6.08493	4.63546	7.92988	3.29442	1000
0.12	0.44	6.11051	4.64514	7.98966	3.34452	1000
0.12	0.46	6.14407	4.66129	8.05911	3.39782	1000
0.12	0.48	6.12436	4.63651	8.05855	3.42204	1000
0.12	0.5	6.06628	4.58351	8.00478	3.42127	1000
0.12	0.52	6.07951	4.58193	8.0521	3.47017	1000
0.12	0.54	6.15734	4.62596	8.19343	3.56747	1000
0.12	0.56	6.12996	4.59442	8.18479	3.59036	1000
0.12	0.58	6.12754	4.57937	8.21527	3.6359	1000
0.12	0.6	6.14965	4.5819	8.28079	3.69889	1000
0.12	0.62	6.15079	4.5686	8.31838	3.74978	1000
0.12	0.64	6.13412	4.54399	8.32712	3.78313	1000
0.12	0.66	6.20748	4.57842	8.48213	3.90371	1000
0.12	0.68	6.08259	4.48052	8.32177	3.84125	1000
0.12	0.7	6.20719	4.54839	8.55726	4.00887	1000
0.12	0.72	6.15935	4.50158	8.51914	4.01756	1000
0.12	0.74	6.17104	4.49442	8.57776	4.08334	1000
0.12	0.76	6.18389	4.48918	8.63207	4.14289	1000
0.12	0.78	6.22472	4.49779	8.74543	4.24764	1000
0.12	0.8	6.18781	4.45932	8.72386	4.26454	1000
0.12	0.82	6.15396	4.42363	8.71951	4.29588	1000
0.12	0.84	6.20958	4.44161	8.85	4.40839	1000
0.12	0.86	6.18905	4.41333	8.85046	4.43713	1000
0.12	0.88	6.26971	4.44678	9.03724	4.59046	1000
0.12	0.9	6.24211	4.41381	9.03253	4.61872	1000
0.12	0.92	6.24719	4.40249	9.11462	4.71213	1000
0.12	0.94	6.23833	4.38151	9.14717	4.76565	1000
0.12	0.96	6.20351	4.3466	9.07885	4.73225	1000
0.12	0.98	6.33947	4.41114	9.36945	4.95831	1000
0.12	1	6.21061	4.31874	9.20656	4.88782	1000
0.14	0	NA	NA	NA	NA	NA
0.14	0.02	NA	NA	NA	NA	NA
0.14	0.04	NA	NA	NA	NA	NA
0.14	0.06	NA	NA	NA	NA	NA
0.14	0.08	NA	NA	NA	NA	NA
0.14	0.1	NA	NA	NA	NA	NA
0.14	0.12	NA	NA	NA	NA	NA
0.14	0.14	6.05713	4.58626	7.83446	3.24821	1000
0.14	0.16	6.04777	4.60086	7.79404	3.19317	1000
0.14	0.18	6.06207	4.6298	7.79041	3.16061	1000
0.14	0.2	6.05433	4.63672	7.76647	3.12976	1000
0.14	0.22	6.03681	4.63232	7.73598	3.10366	1000
0.14	0.24	6.06337	4.6605	7.76471	3.10421	1000
0.14	0.26	6.08648	4.68299	7.79401	3.11102	1000
0.14	0.28	6.02953	4.63994	7.7256	3.08566	1000
0.14	0.3	6.06381	4.66711	7.77588	3.10877	1000
0.14	0.32	6.0345	4.64242	7.74829	3.10587	1000
0.14	0.34	6.0619	4.66153	7.79415	3.13262	1000
0.14	0.36	6.06597	4.65973	7.81519	3.15545	1000
0.14	0.38	6.09946	4.67952	7.87666	3.19714	1000
0.14	0.4	6.09494	4.6701	7.88794	3.21785	1000
0.14	0.42	6.07355	4.64595	7.88066	3.2347	1000
0.14	0.44	6.08335	4.64412	7.91788	3.27376	1000
0.14	0.46	6.12792	4.66773	8.00334	3.33561	1000
0.14	0.48	6.1232	4.65386	8.02319	3.36933	1000
0.14	0.5	6.07204	4.6059	7.97852	3.37261	1000
0.14	0.52	6.14421	4.64621	8.11113	3.46492	1000
0.14	0.54	6.1383	4.63083	8.12997	3.49914	1000
0.14	0.56	6.18106	4.64799	8.22507	3.57707	1000
0.14	0.58	6.12272	4.595	8.16967	3.57468	1000
0.14	0.6	6.06817	4.54258	8.1253	3.58272	1000
0.14	0.62	6.14362	4.58128	8.27176	3.69048	1000
0.14	0.64	6.16459	4.58127	8.33996	3.75869	1000
0.14	0.66	6.1906	4.58663	8.41052	3.8239	1000
0.14	0.68	6.20625	4.58054	8.47776	3.89722	1000
0.14	0.7	6.16914	4.54135	8.46231	3.92096	1000
0.14	0.72	6.21349	4.55548	8.57045	4.01496	1000
0.14	0.74	6.16937	4.51052	8.54155	4.03104	1000
0.14	0.76	6.1517	4.48559	8.54275	4.05717	1000
0.14	0.78	6.12649	4.45265	8.55004	4.09739	1000
0.14	0.8	6.11527	4.43056	8.56663	4.13607	1000
0.14	0.82	6.22286	4.48543	8.78593	4.3005	1000
0.14	0.84	6.23245	4.47308	8.84828	4.3752	1000
0.14	0.86	6.17322	4.42185	8.7835	4.36164	1000
0.14	0.88	6.24982	4.45286	8.95807	4.5052	1000
0.14	0.9	6.2741	4.45332	9.0676	4.61428	1000
0.14	0.92	6.27503	4.43671	9.11462	4.67791	999
0.14	0.94	6.16801	4.35747	8.93797	4.5805	999
0.14	0.96	6.21467	4.36877	9.08139	4.71262	1000
0.14	0.98	6.18414	4.33267	9.06344	4.73077	998
0.14	1	6.25244	4.35968	9.23391	4.87423	1000
0.16	0	NA	NA	NA	NA	NA
0.16	0.02	NA	NA	NA	NA	NA
0.16	0.04	NA	NA	NA	NA	NA
0.16	0.06	NA	NA	NA	NA	NA
0.16	0.08	NA	NA	NA	NA	NA
0.16	0.1	NA	NA	NA	NA	NA
0.16	0.12	NA	NA	NA	NA	NA
0.16	0.14	NA	NA	NA	NA	NA
0.16	0.16	6.01451	4.59463	7.72579	3.13116	1000
0.16	0.18	6.0699	4.65558	7.77402	3.11844	1000
0.16	0.2	6.11187	4.7019	7.81178	3.10987	1000
0.16	0.22	6.05658	4.66602	7.73574	3.06972	1000
0.16	0.24	6.05054	4.66766	7.72389	3.05624	1000
0.16	0.26	6.01258	4.64098	7.67684	3.03586	1000
0.16	0.28	6.07193	4.6898	7.75522	3.06541	1000
0.16	0.3	6.04781	4.67056	7.73139	3.06083	1000
0.16	0.32	6.06334	4.68118	7.76027	3.0791	1000
0.16	0.34	6.06777	4.68141	7.77791	3.0965	1000
0.16	0.36	6.03333	4.64962	7.74866	3.09905	1000
0.16	0.38	6.051	4.65736	7.78864	3.13128	1000
0.16	0.4	6.08866	4.67983	7.85587	3.17604	1000
0.16	0.42	6.06543	4.65397	7.84642	3.19245	1000
0.16	0.44	6.10271	4.67408	7.91735	3.24328	1000
0.16	0.46	6.10316	4.66407	7.94386	3.2798	1000
0.16	0.48	6.11185	4.6604	7.98106	3.32067	1000
0.16	0.5	6.1422	4.67165	8.05074	3.37909	1000
0.16	0.52	6.10022	4.6293	8.02104	3.39175	1000
0.16	0.54	6.06804	4.59456	8.00396	3.40941	1000
0.16	0.56	6.1095	4.61277	8.0916	3.47883	1000
0.16	0.58	6.12577	4.60957	8.15194	3.54237	1000
0.16	0.6	6.10432	4.5824	8.15064	3.56824	1000
0.16	0.62	6.12602	4.58289	8.21968	3.63679	1000
0.16	0.64	6.16744	4.59901	8.33071	3.7317	1000
0.16	0.66	6.20473	4.60848	8.40964	3.80116	1000
0.16	0.68	6.14994	4.55752	8.36369	3.80616	1000
0.16	0.7	6.1819	4.56311	8.45344	3.89033	1000
0.16	0.72	6.13822	4.52049	8.41847	3.89797	1000
0.16	0.74	6.16744	4.52322	8.50748	3.98426	1000
0.16	0.76	6.13676	4.48685	8.5005	4.01365	1000
0.16	0.78	6.13507	4.47148	8.53462	4.06314	1000
0.16	0.8	6.09767	4.43436	8.51949	4.08512	1000
0.16	0.82	6.20513	4.48636	8.72809	4.24173	1000
0.16	0.84	6.1295	4.42185	8.64688	4.22503	1000
0.16	0.86	6.24209	4.4773	8.88689	4.4096	1000
0.16	0.88	6.22224	4.44701	8.90337	4.45636	1000
0.16	0.9	6.23387	4.43714	8.95793	4.52079	1000
0.16	0.92	6.16824	4.3844	8.88685	4.50244	1000
0.16	0.94	6.21835	4.39849	9.03829	4.6398	1000
0.16	0.96	6.30909	4.43427	9.2415	4.80723	1000
0.16	0.98	6.22947	4.37424	9.1382	4.76396	999
0.16	1	6.16537	4.32022	9.06797	4.74776	1000
0.18	0	NA	NA	NA	NA	NA
0.18	0.02	NA	NA	NA	NA	NA
0.18	0.04	NA	NA	NA	NA	NA
0.18	0.06	NA	NA	NA	NA	NA
0.18	0.08	NA	NA	NA	NA	NA
0.18	0.1	NA	NA	NA	NA	NA
0.18	0.12	NA	NA	NA	NA	NA
0.18	0.14	NA	NA	NA	NA	NA
0.18	0.16	NA	NA	NA	NA	NA
0.18	0.18	6.03042	4.63906	7.70592	3.06686	1000
0.18	0.2	6.05927	4.67401	7.72823	3.05422	1000
0.18	0.22	6.07935	4.69846	7.74542	3.04696	1000
0.18	0.24	6.07841	4.70324	7.74114	3.03791	1000
0.18	0.26	6.10571	4.72821	7.77603	3.04782	1000
0.18	0.28	6.07829	4.70781	7.74514	3.03732	1000
0.18	0.3	6.09095	4.71677	7.76914	3.05237	1000
0.18	0.32	6.04329	4.67773	7.71684	3.0391	1000
0.18	0.34	6.09235	4.71189	7.79339	3.0815	1000
0.18	0.36	6.10422	4.71635	7.82314	3.10679	1000
0.18	0.38	6.09959	4.70642	7.83452	3.1281	1000
0.18	0.4	6.06449	4.67317	7.80548	3.13231	1000
0.18	0.42	6.08287	4.67835	7.85232	3.17397	1000
0.18	0.44	6.02321	4.62552	7.79218	3.16666	1000
0.18	0.46	6.13181	4.69638	7.96538	3.269	1000
0.18	0.48	6.09586	4.65968	7.94098	3.2813	1000
0.18	0.5	6.11502	4.66215	7.99619	3.33404	1000
0.18	0.52	6.10428	4.64376	8.00698	3.36322	1000
0.18	0.54	6.12149	4.64312	8.06384	3.42071	1000
0.18	0.56	6.11065	4.62374	8.07639	3.45266	1000
0.18	0.58	6.13068	4.62375	8.14108	3.51733	1000
0.18	0.6	6.16111	4.63148	8.22216	3.59068	1000
0.18	0.62	6.09654	4.57347	8.1564	3.58293	1000
0.18	0.64	6.11652	4.57242	8.22394	3.65152	1000
0.18	0.66	6.19248	4.61	8.3753	3.7653	1000
0.18	0.68	6.07204	4.51492	8.22422	3.7093	1000
0.18	0.7	6.12251	4.53373	8.34154	3.80781	1000
0.18	0.72	6.20084	4.5694	8.50774	3.93834	1000
0.18	0.74	6.18101	4.54017	8.51788	3.97771	1000
0.18	0.76	6.2493	4.57027	8.67409	4.10382	1000
0.18	0.78	6.25441	4.5574	8.72502	4.16763	1000
0.18	0.8	6.20338	4.50965	8.67236	4.16272	1000
0.18	0.82	6.1631	4.46877	8.64459	4.17582	998
0.18	0.84	6.2689	4.51383	8.89238	4.37855	1000
0.18	0.86	6.26701	4.5009	8.91549	4.41459	1000
0.18	0.88	6.24452	4.46948	8.92609	4.4566	1000
0.18	0.9	6.23586	4.45049	8.94617	4.49568	1000
0.18	0.92	6.24995	4.43927	9.03436	4.5951	999
0.18	0.94	6.32235	4.46634	9.22167	4.75533	1000
0.18	0.96	6.31733	4.44983	9.23642	4.78659	999
0.18	0.98	6.326	4.43407	9.33924	4.90517	998
0.18	1	6.28085	4.39348	9.27635	4.88287	999
0.2	0	NA	NA	NA	NA	NA
0.2	0.02	NA	NA	NA	NA	NA
0.2	0.04	NA	NA	NA	NA	NA
0.2	0.06	NA	NA	NA	NA	NA
0.2	0.08	NA	NA	NA	NA	NA
0.2	0.1	NA	NA	NA	NA	NA
0.2	0.12	NA	NA	NA	NA	NA
0.2	0.14	NA	NA	NA	NA	NA
0.2	0.16	NA	NA	NA	NA	NA
0.2	0.18	NA	NA	NA	NA	NA
0.2	0.2	6.06726	4.69133	7.72564	3.03432	1000
0.2	0.22	6.05289	4.68771	7.70017	3.01245	1000
0.2	0.24	6.06886	4.70563	7.71716	3.01153	1000
0.2	0.26	6.0769	4.71494	7.72803	3.01309	1000
0.2	0.28	6.08217	4.72001	7.73884	3.01883	1000
0.2	0.3	6.02813	4.67685	7.67669	2.99984	1000
0.2	0.32	6.07371	4.7102	7.74484	3.03463	1000
0.2	0.34	6.09634	4.7239	7.78669	3.06279	1000
0.2	0.36	6.15938	4.76756	7.88351	3.11595	1000
0.2	0.38	6.09477	4.71097	7.81712	3.10616	1000
0.2	0.4	6.10315	4.7107	7.84581	3.13511	1000
0.2	0.42	6.07126	4.67817	7.8244	3.14623	1000
0.2	0.44	6.09114	4.68439	7.87293	3.18854	1000
0.2	0.46	6.05556	4.64846	7.84766	3.1992	1000
0.2	0.48	6.10411	4.6733	7.9417	3.2684	1000
0.2	0.5	6.07725	4.64255	7.93165	3.2891	1000
0.2	0.52	6.13578	4.67418	8.04051	3.36633	1000
0.2	0.54	6.13504	4.66021	8.07276	3.41255	1000
0.2	0.56	6.16163	4.66572	8.14466	3.47894	1000
0.2	0.58	6.08433	4.59935	8.06024	3.46089	1000
0.2	0.6	6.13418	4.62011	8.1694	3.54929	1000
0.2	0.62	6.15338	4.61945	8.23332	3.61387	1000
0.2	0.64	6.19333	4.63034	8.33622	3.70588	1000
0.2	0.66	6.14824	4.58581	8.30246	3.71665	1000
0.2	0.68	6.16603	4.58355	8.36552	3.78197	1000
0.2	0.7	6.18007	4.57885	8.42411	3.84526	1000
0.2	0.72	6.15829	4.54799	8.45261	3.90462	1000
0.2	0.74	6.16621	4.5361	8.4919	3.9558	1000
0.2	0.76	6.1562	4.51583	8.51007	3.99424	1000
0.2	0.78	6.20059	4.52752	8.633	4.10547	1000
0.2	0.8	6.24158	4.53771	8.74433	4.20662	1000
0.2	0.82	6.24597	4.5235	8.79674	4.27323	1000
0.2	0.84	6.18037	4.4676	8.73562	4.26802	999
0.2	0.86	6.12926	4.42051	8.68253	4.26202	999
0.2	0.88	6.27334	4.4882	9.00394	4.51573	1000
0.2	0.9	6.24293	4.4577	8.9681	4.5104	1000
0.2	0.92	6.25475	4.44725	9.04862	4.60137	1000
0.2	0.94	6.2397	4.42129	9.06598	4.64469	999
0.2	0.96	6.21102	4.39034	9.04508	4.65474	1000
0.2	0.98	6.35094	4.45132	9.37127	4.91995	997
0.2	1	6.29729	4.40348	9.32549	4.92201	1000
0.22	0	NA	NA	NA	NA	NA
0.22	0.02	NA	NA	NA	NA	NA
0.22	0.04	NA	NA	NA	NA	NA
0.22	0.06	NA	NA	NA	NA	NA
0.22	0.08	NA	NA	NA	NA	NA
0.22	0.1	NA	NA	NA	NA	NA
0.22	0.12	NA	NA	NA	NA	NA
0.22	0.14	NA	NA	NA	NA	NA
0.22	0.16	NA	NA	NA	NA	NA
0.22	0.18	NA	NA	NA	NA	NA
0.22	0.2	NA	NA	NA	NA	NA
0.22	0.22	6.05612	4.69787	7.69674	2.99887	1000
0.22	0.24	6.05003	4.698	7.68595	2.98796	1000
0.22	0.26	6.02385	4.67989	7.65377	2.97389	1000
0.22	0.28	6.09045	4.73318	7.74246	3.00928	1000
0.22	0.3	6.06928	4.71529	7.72305	3.00776	1000
0.22	0.32	6.06917	4.71288	7.73231	3.01943	1000
0.22	0.34	6.11058	4.74044	7.79975	3.05932	1000
0.22	0.36	6.1358	4.75433	7.84823	3.0939	1000
0.22	0.38	6.10876	4.72756	7.8288	3.10124	1000
0.22	0.4	6.07471	4.69439	7.80234	3.10795	1000
0.22	0.42	6.12496	4.72319	7.89264	3.16945	1000
0.22	0.44	6.05781	4.66492	7.82138	3.15646	1000
0.22	0.46	6.09507	4.68209	7.89831	3.21622	1000
0.22	0.48	6.14286	4.70609	7.99215	3.28607	1000
0.22	0.5	6.13661	4.69141	8.00792	3.31651	1000
0.22	0.52	6.10922	4.65873	8.0011	3.34237	1000
0.22	0.54	6.10258	4.64229	8.01985	3.37756	1000
0.22	0.56	6.11307	4.63621	8.0688	3.43258	1000
0.22	0.58	6.13702	4.6407	8.13443	3.49373	1000
0.22	0.6	6.15091	4.63538	8.19406	3.55868	1000
0.22	0.62	6.12672	4.60617	8.18812	3.58195	1000
0.22	0.64	6.13211	4.59398	8.23759	3.64361	1000
0.22	0.66	6.17992	4.61153	8.3491	3.73757	1000
0.22	0.68	6.19777	4.60778	8.41836	3.81058	1000
0.22	0.7	6.20057	4.59366	8.46463	3.87097	1000
0.22	0.72	6.16079	4.55208	8.44852	3.89645	1000
0.22	0.74	6.2062	4.56551	8.5636	3.99808	1000
0.22	0.76	6.24782	4.57333	8.69485	4.12152	1000
0.22	0.78	6.16401	4.50835	8.57211	4.06376	1000
0.22	0.8	6.18933	4.50711	8.66287	4.15576	1000
0.22	0.82	6.17826	4.48395	8.68649	4.20255	1000
0.22	0.84	6.24235	4.50604	8.84988	4.34384	996
0.22	0.86	6.262	4.5005	8.93442	4.43391	999
0.22	0.88	6.21907	4.45806	8.90493	4.44686	1000
0.22	0.9	6.29334	4.48525	9.09233	4.60708	998
0.22	0.92	6.25207	4.44467	9.06463	4.61995	1000
0.22	0.94	6.26546	4.43739	9.13019	4.6928	999
0.22	0.96	6.24107	4.40294	9.15625	4.75331	999
0.22	0.98	6.34413	4.44861	9.37964	4.93103	997
0.22	1	6.22425	4.36732	9.18384	4.81653	997
0.24	0	NA	NA	NA	NA	NA
0.24	0.02	NA	NA	NA	NA	NA
0.24	0.04	NA	NA	NA	NA	NA
0.24	0.06	NA	NA	NA	NA	NA
0.24	0.08	NA	NA	NA	NA	NA
0.24	0.1	NA	NA	NA	NA	NA
0.24	0.12	NA	NA	NA	NA	NA
0.24	0.14	NA	NA	NA	NA	NA
0.24	0.16	NA	NA	NA	NA	NA
0.24	0.18	NA	NA	NA	NA	NA
0.24	0.2	NA	NA	NA	NA	NA
0.24	0.22	NA	NA	NA	NA	NA
0.24	0.24	6.05635	4.70732	7.69175	2.98444	1000
0.24	0.26	6.08271	4.73037	7.72658	2.99622	1000
0.24	0.28	6.04459	4.70114	7.68168	2.98055	1000
0.24	0.3	6.05041	4.70475	7.69587	2.99112	1000
0.24	0.32	6.06763	4.71502	7.72905	3.01403	1000
0.24	0.34	6.06873	4.71254	7.74127	3.02873	1000
0.24	0.36	6.07822	4.71408	7.76947	3.05539	1000
0.24	0.38	6.13018	4.74593	7.85835	3.11242	1000
0.24	0.4	6.07937	4.70106	7.8071	3.10605	1000
0.24	0.42	6.13155	4.73161	7.89921	3.1676	1000
0.24	0.44	6.13579	4.72537	7.92828	3.20291	1000
0.24	0.46	6.10811	4.69429	7.91623	3.22194	1000
0.24	0.48	6.12054	4.69191	7.962	3.27008	1000
0.24	0.5	6.13297	4.68961	8.00706	3.31745	1000
0.24	0.52	6.12902	4.67632	8.0268	3.35048	1000
0.24	0.54	6.14971	4.67844	8.08858	3.41014	1000
0.24	0.56	6.18007	4.68329	8.18135	3.49807	1000
0.24	0.58	6.14668	4.64853	8.1536	3.50507	1000
0.24	0.6	6.14602	4.63346	8.19826	3.5648	1000
0.24	0.62	6.18462	4.6443	8.29003	3.64573	1000
0.24	0.64	6.19171	4.63315	8.34929	3.71614	1000
0.24	0.66	6.15182	4.59108	8.32121	3.73012	1000
0.24	0.68	6.17279	4.59199	8.38991	3.79791	999
0.24	0.7	6.17383	4.57702	8.43154	3.85451	1000
0.24	0.72	6.2283	4.5946	8.57153	3.97693	1000
0.24	0.74	6.19308	4.55755	8.55022	3.99266	1000
0.24	0.76	6.20661	4.54762	8.62821	4.08059	1000
0.24	0.78	6.21027	4.53106	8.69069	4.15963	1000
0.24	0.8	6.23478	4.52943	8.78587	4.25644	1000
0.24	0.82	6.25024	4.52399	8.84956	4.32557	998
0.24	0.84	6.17931	4.46688	8.76083	4.29394	996
0.24	0.86	6.26709	4.50241	8.97245	4.47004	998
0.24	0.88	6.19576	4.44389	8.88395	4.44006	996
0.24	0.9	6.19795	4.42804	8.94376	4.51572	997
0.24	0.92	6.21079	4.42061	9.00612	4.5855	1000
0.24	0.94	6.27697	4.44041	9.19435	4.75395	997
0.24	0.96	6.31647	4.44604	9.32529	4.87925	998
0.24	0.98	6.27993	4.40806	9.30274	4.89468	1000
0.24	1	6.31159	4.40826	9.42697	5.01871	994
0.26	0	NA	NA	NA	NA	NA
0.26	0.02	NA	NA	NA	NA	NA
0.26	0.04	NA	NA	NA	NA	NA
0.26	0.06	NA	NA	NA	NA	NA
0.26	0.08	NA	NA	NA	NA	NA
0.26	0.1	NA	NA	NA	NA	NA
0.26	0.12	NA	NA	NA	NA	NA
0.26	0.14	NA	NA	NA	NA	NA
0.26	0.16	NA	NA	NA	NA	NA
0.26	0.18	NA	NA	NA	NA	NA
0.26	0.2	NA	NA	NA	NA	NA
0.26	0.22	NA	NA	NA	NA	NA
0.26	0.24	NA	NA	NA	NA	NA
0.26	0.26	6.08467	4.73419	7.72998	2.9958	1000
0.26	0.28	6.07124	4.72453	7.71604	2.99151	1000
0.26	0.3	6.12599	4.76544	7.79488	3.02945	1000
0.26	0.32	6.04971	4.70335	7.70607	3.00271	1000
0.26	0.34	6.10232	4.73969	7.78755	3.04786	1000
0.26	0.36	6.1159	4.74326	7.82358	3.08032	1000
0.26	0.38	6.15515	4.76586	7.89449	3.12863	1000
0.26	0.4	6.13269	4.74161	7.88307	3.14146	1000
0.26	0.42	6.15538	4.74934	7.93699	3.18765	1000
0.26	0.44	6.0702	4.67758	7.84121	3.16362	1000
0.26	0.46	6.10649	4.6932	7.91906	3.22586	1000
0.26	0.48	6.1177	4.69242	7.95663	3.26421	1000
0.26	0.5	6.13586	4.69233	8.01571	3.32338	1000
0.26	0.52	6.13854	4.68258	8.04784	3.36526	1000
0.26	0.54	6.16461	4.68601	8.12553	3.43951	999
0.26	0.56	6.13719	4.65581	8.11036	3.45455	1000
0.26	0.58	6.12621	4.63123	8.13982	3.50859	1000
0.26	0.6	6.24545	4.69877	8.35931	3.66054	1000
0.26	0.62	6.15688	4.62419	8.25842	3.63424	1000
0.26	0.64	6.21045	4.64624	8.37793	3.73168	1000
0.26	0.66	6.18182	4.60996	8.38351	3.77355	1000
0.26	0.68	6.15125	4.57495	8.37303	3.79807	1000
0.26	0.7	6.19884	4.58977	8.49453	3.90476	997
0.26	0.72	6.23685	4.5973	8.60772	4.01042	1000
0.26	0.74	6.19368	4.55439	8.57812	4.02372	999
0.26	0.76	6.23511	4.56514	8.69068	4.12554	999
0.26	0.78	6.24731	4.55477	8.76434	4.20957	1000
0.26	0.8	6.23753	4.53153	8.80052	4.26899	999
0.26	0.82	6.19561	4.48538	8.79243	4.30705	998
0.26	0.84	6.26364	4.50914	8.96852	4.45938	998
0.26	0.86	6.2195	4.47307	8.89967	4.42659	998
0.26	0.88	6.31432	4.50829	9.14986	4.64157	997
0.26	0.9	6.29089	4.47902	9.148	4.66898	996
0.26	0.92	6.30696	4.46559	9.26463	4.79904	994
0.26	0.94	6.30545	4.45104	9.29572	4.84468	996
0.26	0.96	6.2121	4.38444	9.14726	4.76282	992
0.26	0.98	6.38662	4.46017	9.58075	5.12058	990
0.26	1	6.37965	4.44052	9.61432	5.1738	991
0.28	0	NA	NA	NA	NA	NA
0.28	0.02	NA	NA	NA	NA	NA
0.28	0.04	NA	NA	NA	NA	NA
0.28	0.06	NA	NA	NA	NA	NA
0.28	0.08	NA	NA	NA	NA	NA
0.28	0.1	NA	NA	NA	NA	NA
0.28	0.12	NA	NA	NA	NA	NA
0.28	0.14	NA	NA	NA	NA	NA
0.28	0.16	NA	NA	NA	NA	NA
0.28	0.18	NA	NA	NA	NA	NA
0.28	0.2	NA	NA	NA	NA	NA
0.28	0.22	NA	NA	NA	NA	NA
0.28	0.24	NA	NA	NA	NA	NA
0.28	0.26	NA	NA	NA	NA	NA
0.28	0.28	6.07743	4.72906	7.7295	3.00044	1000
0.28	0.3	6.07127	4.72364	7.72711	3.00346	1000
0.28	0.32	6.06904	4.71787	7.73678	3.0189	1000
0.28	0.34	6.07803	4.71991	7.7627	3.04279	1000
0.28	0.36	6.08937	4.72363	7.79119	3.06756	1000
0.28	0.38	6.14349	4.75656	7.88438	3.12782	1000
0.28	0.4	6.06157	4.68769	7.79252	3.10482	1000
0.28	0.42	6.11813	4.72153	7.8904	3.16887	1000
0.28	0.44	6.08826	4.68946	7.87407	3.18462	1000
0.28	0.46	6.13542	4.71373	7.96558	3.25185	1000
0.28	0.48	6.07356	4.65765	7.90597	3.24832	1000
0.28	0.5	6.14449	4.69649	8.0378	3.34131	1000
0.28	0.52	6.17101	4.70168	8.11336	3.41168	1000
0.28	0.54	6.14819	4.67222	8.11213	3.43992	1000
0.28	0.56	6.15236	4.6634	8.14749	3.48409	1000
0.28	0.58	6.20018	4.68072	8.26065	3.57993	1000
0.28	0.6	6.13569	4.6233	8.19668	3.57338	1000
0.28	0.62	6.12956	4.60349	8.23023	3.62674	1000
0.28	0.64	6.16211	4.60885	8.32791	3.71906	1000
0.28	0.66	6.21117	4.62585	8.44951	3.82367	1000
0.28	0.68	6.18957	4.59677	8.45428	3.85751	999
0.28	0.7	6.15257	4.55788	8.43192	3.87403	997
0.28	0.72	6.16892	4.55283	8.50555	3.95272	997
0.28	0.74	6.15636	4.52801	8.53227	4.00427	1000
0.28	0.76	6.23591	4.56037	8.72238	4.16201	998
0.28	0.78	6.26253	4.556	8.83724	4.28124	998
0.28	0.8	6.24765	4.53253	8.85082	4.31829	996
0.28	0.82	6.28508	4.5364	8.97809	4.44169	998
0.28	0.84	6.2215	4.48337	8.9033	4.41993	996
0.28	0.86	6.2649	4.48795	9.05876	4.57081	997
0.28	0.88	6.24809	4.46419	9.064	4.5998	995
0.28	0.9	6.21386	4.42485	9.06597	4.64112	997
0.28	0.92	6.21311	4.41243	9.09147	4.67904	991
0.28	0.94	6.25773	4.42062	9.23477	4.81415	996
0.28	0.96	6.25163	4.39905	9.2843	4.88525	989
0.28	0.98	6.32725	4.42254	9.50373	5.08119	984
0.28	1	6.28676	4.38433	9.46797	5.08364	991
0.3	0	NA	NA	NA	NA	NA
0.3	0.02	NA	NA	NA	NA	NA
0.3	0.04	NA	NA	NA	NA	NA
0.3	0.06	NA	NA	NA	NA	NA
0.3	0.08	NA	NA	NA	NA	NA
0.3	0.1	NA	NA	NA	NA	NA
0.3	0.12	NA	NA	NA	NA	NA
0.3	0.14	NA	NA	NA	NA	NA
0.3	0.16	NA	NA	NA	NA	NA
0.3	0.18	NA	NA	NA	NA	NA
0.3	0.2	NA	NA	NA	NA	NA
0.3	0.22	NA	NA	NA	NA	NA
0.3	0.24	NA	NA	NA	NA	NA
0.3	0.26	NA	NA	NA	NA	NA
0.3	0.28	NA	NA	NA	NA	NA
0.3	0.3	6.07114	4.72135	7.73582	3.01447	1000
0.3	0.32	6.09397	4.73531	7.7772	3.04189	1000
0.3	0.34	6.11135	4.74325	7.81526	3.07201	1000
0.3	0.36	6.11434	4.74067	7.83274	3.09208	1000
0.3	0.38	6.07951	4.70587	7.80818	3.10231	1000
0.3	0.4	6.14099	4.74388	7.91173	3.16785	1000
0.3	0.42	6.10044	4.70611	7.87529	3.16919	1000
0.3	0.44	6.12209	4.7108	7.93376	3.22296	1000
0.3	0.46	6.10077	4.68534	7.92836	3.24302	1000
0.3	0.48	6.148	4.70719	8.02737	3.32018	1000
0.3	0.5	6.16365	4.7068	8.07953	3.37273	1000
0.3	0.52	6.13174	4.6709	8.06569	3.39479	1000
0.3	0.54	6.13211	4.65826	8.09967	3.44141	1000
0.3	0.56	6.09895	4.62081	8.09051	3.4697	1000
0.3	0.58	6.13061	4.62841	8.17487	3.54647	1000
0.3	0.6	6.18879	4.64964	8.32076	3.67112	1000
0.3	0.62	6.25077	4.67517	8.4624	3.78724	1000
0.3	0.64	6.14955	4.598	8.32162	3.72362	1000
0.3	0.66	6.14126	4.5776	8.34972	3.77212	1000
0.3	0.68	6.19833	4.59417	8.51006	3.91588	995
0.3	0.7	6.22736	4.5993	8.59042	3.99112	996
0.3	0.72	6.15098	4.53418	8.51116	3.97698	997
0.3	0.74	6.27635	4.5919	8.7977	4.2058	999
0.3	0.76	6.21506	4.53578	8.74851	4.21273	992
0.3	0.78	6.20189	4.51563	8.74977	4.23414	1000
0.3	0.8	6.33295	4.57294	9.06852	4.49558	992
0.3	0.82	6.19861	4.47804	8.85817	4.38012	999
0.3	0.84	6.26884	4.50248	9.04437	4.54189	995
0.3	0.86	6.25606	4.47579	9.08569	4.6099	988
0.3	0.88	6.22605	4.4455	9.05676	4.61125	992
0.3	0.9	6.25795	4.44491	9.1903	4.74539	991
0.3	0.92	6.18336	4.38653	9.08962	4.7031	991
0.3	0.94	6.2841	4.42407	9.36385	4.93979	987
0.3	0.96	6.22734	4.37821	9.2858	4.90758	985
0.3	0.98	6.26639	4.37897	9.44676	5.06778	987
0.3	1	6.209	4.33573	9.3568	5.02107	984
0.32	0	NA	NA	NA	NA	NA
0.32	0.02	NA	NA	NA	NA	NA
0.32	0.04	NA	NA	NA	NA	NA
0.32	0.06	NA	NA	NA	NA	NA
0.32	0.08	NA	NA	NA	NA	NA
0.32	0.1	NA	NA	NA	NA	NA
0.32	0.12	NA	NA	NA	NA	NA
0.32	0.14	NA	NA	NA	NA	NA
0.32	0.16	NA	NA	NA	NA	NA
0.32	0.18	NA	NA	NA	NA	NA
0.32	0.2	NA	NA	NA	NA	NA
0.32	0.22	NA	NA	NA	NA	NA
0.32	0.24	NA	NA	NA	NA	NA
0.32	0.26	NA	NA	NA	NA	NA
0.32	0.28	NA	NA	NA	NA	NA
0.32	0.3	NA	NA	NA	NA	NA
0.32	0.32	6.12592	4.75577	7.83169	3.07592	1000
0.32	0.34	6.11883	4.74545	7.83631	3.09087	1000
0.32	0.36	6.1275	4.74542	7.86582	3.1204	1000
0.32	0.38	6.10652	4.72267	7.85561	3.13294	1000
0.32	0.4	6.10965	4.71667	7.88144	3.16477	1000
0.32	0.42	6.08027	4.68646	7.86214	3.17568	1000
0.32	0.44	6.11928	4.70438	7.94427	3.23988	1000
0.32	0.46	6.10033	4.68006	7.94382	3.26376	1000
0.32	0.48	6.15473	4.70698	8.05444	3.34747	1000
0.32	0.5	6.20099	4.72614	8.15661	3.43047	1000
0.32	0.52	6.15257	4.68014	8.115	3.43485	1000
0.32	0.54	6.15021	4.66388	8.15372	3.48984	1000
0.32	0.56	6.17307	4.66427	8.22946	3.56519	1000
0.32	0.58	6.16149	4.64479	8.23927	3.59449	1000
0.32	0.6	6.13409	4.61131	8.23716	3.62584	1000
0.32	0.62	6.1855	4.62947	8.36484	3.73536	999
0.32	0.64	6.20095	4.62409	8.43452	3.81043	999
0.32	0.66	6.24234	4.63141	8.56794	3.93654	998
0.32	0.68	6.19591	4.58778	8.52488	3.9371	998
0.32	0.7	6.24843	4.60366	8.66778	4.06411	997
0.32	0.72	6.16545	4.53728	8.5625	4.02523	997
0.32	0.74	6.21693	4.54779	8.72912	4.18133	995
0.32	0.76	6.25358	4.55059	8.86322	4.31264	996
0.32	0.78	6.27034	4.54856	8.91844	4.36988	993
0.32	0.8	6.26521	4.52781	8.96429	4.43647	992
0.32	0.82	6.27943	4.51933	9.04495	4.52563	993
0.32	0.84	6.20534	4.45803	8.9639	4.50587	984
0.32	0.86	6.26777	4.47692	9.14296	4.66604	990
0.32	0.88	6.26582	4.45637	9.2064	4.75002	984
0.32	0.9	6.20405	4.40552	9.13626	4.73075	983
0.32	0.92	6.24661	4.41265	9.27654	4.86388	986
0.32	0.94	6.2573	4.40163	9.35692	4.95529	984
0.32	0.96	6.24665	4.37764	9.39731	5.01967	974
0.32	0.98	6.29375	4.3869	9.55311	5.1662	982
0.32	1	6.28451	4.36257	9.60776	5.24519	974
0.34	0	NA	NA	NA	NA	NA
0.34	0.02	NA	NA	NA	NA	NA
0.34	0.04	NA	NA	NA	NA	NA
0.34	0.06	NA	NA	NA	NA	NA
0.34	0.08	NA	NA	NA	NA	NA
0.34	0.1	NA	NA	NA	NA	NA
0.34	0.12	NA	NA	NA	NA	NA
0.34	0.14	NA	NA	NA	NA	NA
0.34	0.16	NA	NA	NA	NA	NA
0.34	0.18	NA	NA	NA	NA	NA
0.34	0.2	NA	NA	NA	NA	NA
0.34	0.22	NA	NA	NA	NA	NA
0.34	0.24	NA	NA	NA	NA	NA
0.34	0.26	NA	NA	NA	NA	NA
0.34	0.28	NA	NA	NA	NA	NA
0.34	0.3	NA	NA	NA	NA	NA
0.34	0.32	NA	NA	NA	NA	NA
0.34	0.34	6.08314	4.71365	7.8026	3.08896	1000
0.34	0.36	6.12877	4.74086	7.88312	3.14226	1000
0.34	0.38	6.13759	4.74023	7.91404	3.17381	1000
0.34	0.4	6.08488	4.69408	7.8598	3.16573	1000
0.34	0.42	6.15872	4.7369	7.99221	3.2553	1000
0.34	0.44	6.10096	4.68434	7.9383	3.25397	1000
0.34	0.46	6.17467	4.72535	8.07548	3.35014	1000
0.34	0.48	6.12494	4.68084	8.02663	3.34579	1000
0.34	0.5	6.18805	4.70967	8.16038	3.45072	1000
0.34	0.52	6.16921	4.68404	8.16476	3.48073	1000
0.34	0.54	6.16627	4.66927	8.19315	3.52388	1000
0.34	0.56	6.15335	4.64515	8.21824	3.57309	1000
0.34	0.58	6.18541	4.65388	8.30289	3.64901	1000
0.34	0.6	6.17848	4.63333	8.33707	3.70374	999
0.34	0.62	6.19034	4.62313	8.41156	3.78843	998
0.34	0.64	6.21796	4.62386	8.50912	3.88526	999
0.34	0.66	6.22101	4.61138	8.55556	3.94418	999
0.34	0.68	6.3401	4.66282	8.84303	4.18021	999
0.34	0.7	6.20653	4.56775	8.6362	4.06845	997
0.34	0.72	6.22493	4.56019	8.7338	4.17361	998
0.34	0.74	6.2351	4.54859	8.80986	4.26127	997
0.34	0.76	6.22538	4.52946	8.82674	4.29728	994
0.34	0.78	6.26146	4.53095	8.96346	4.43251	989
0.34	0.8	6.2241	4.49219	8.9463	4.4541	984
0.34	0.82	6.23006	4.47571	9.03318	4.55747	987
0.34	0.84	6.21496	4.45416	9.03137	4.57722	986
0.34	0.86	6.31413	4.49106	9.30137	4.81031	986
0.34	0.88	6.22022	4.42251	9.1622	4.73969	982
0.34	0.9	6.23699	4.41242	9.27012	4.85769	976
0.34	0.92	6.22789	4.39082	9.30668	4.91586	974
0.34	0.94	6.2159	4.36818	9.33445	4.96626	980
0.34	0.96	6.2203	4.35235	9.41188	5.05953	968
0.34	0.98	6.17708	4.31588	9.3557	5.03982	957
0.34	1	6.21808	4.32015	9.51142	5.19127	966
0.36	0	NA	NA	NA	NA	NA
0.36	0.02	NA	NA	NA	NA	NA
0.36	0.04	NA	NA	NA	NA	NA
0.36	0.06	NA	NA	NA	NA	NA
0.36	0.08	NA	NA	NA	NA	NA
0.36	0.1	NA	NA	NA	NA	NA
0.36	0.12	NA	NA	NA	NA	NA
0.36	0.14	NA	NA	NA	NA	NA
0.36	0.16	NA	NA	NA	NA	NA
0.36	0.18	NA	NA	NA	NA	NA
0.36	0.2	NA	NA	NA	NA	NA
0.36	0.22	NA	NA	NA	NA	NA
0.36	0.24	NA	NA	NA	NA	NA
0.36	0.26	NA	NA	NA	NA	NA
0.36	0.28	NA	NA	NA	NA	NA
0.36	0.3	NA	NA	NA	NA	NA
0.36	0.32	NA	NA	NA	NA	NA
0.36	0.34	NA	NA	NA	NA	NA
0.36	0.36	6.12842	4.73435	7.8996	3.16524	1000
0.36	0.38	6.11447	4.71627	7.90127	3.185	1000
0.36	0.4	6.09005	4.69043	7.88773	3.1973	1000
0.36	0.42	6.10435	4.69091	7.93423	3.24332	1000
0.36	0.44	6.17441	4.73013	8.0635	3.33337	999
0.36	0.46	6.14173	4.6979	8.03854	3.34064	1000
0.36	0.48	6.14665	4.6848	8.09294	3.40814	999
0.36	0.5	6.22047	4.72214	8.24586	3.52372	997
0.36	0.52	6.16694	4.67449	8.1887	3.51421	999
0.36	0.54	6.11381	4.62499	8.14158	3.5166	1000
0.36	0.56	6.16369	4.64266	8.26776	3.6251	999
0.36	0.58	6.22152	4.66365	8.4154	3.75175	1000
0.36	0.6	6.28963	4.69171	8.57665	3.88494	998
0.36	0.62	6.23297	4.6407	8.519	3.8783	1000
0.36	0.64	6.22357	4.61678	8.56286	3.94609	995
0.36	0.66	6.22638	4.60301	8.61	4.00699	996
0.36	0.68	6.26202	4.60407	8.75003	4.14596	996
0.36	0.7	6.24994	4.58215	8.76899	4.18684	994
0.36	0.72	6.29277	4.58958	8.90917	4.31959	993
0.36	0.74	6.25032	4.54817	8.88248	4.33431	989
0.36	0.76	6.27452	4.54301	8.99643	4.45341	983
0.36	0.78	6.22739	4.49946	8.95451	4.45505	984
0.36	0.8	6.21344	4.47338	8.98658	4.5132	987
0.36	0.82	6.31343	4.51473	9.23936	4.72463	975
0.36	0.84	6.26761	4.46834	9.22609	4.75775	979
0.36	0.86	6.26583	4.45235	9.26729	4.81494	981
0.36	0.88	6.11568	4.35554	8.99123	4.63569	964
0.36	0.9	6.20812	4.38714	9.26022	4.87309	968
0.36	0.92	6.2283	4.37871	9.37852	4.99981	971
0.36	0.94	6.21437	4.35955	9.37741	5.01786	954
0.36	0.96	6.24137	4.35489	9.50975	5.15487	955
0.36	0.98	6.16122	4.29215	9.41323	5.12108	956
0.36	1	6.20434	4.29823	9.57116	5.27293	954
0.38	0	NA	NA	NA	NA	NA
0.38	0.02	NA	NA	NA	NA	NA
0.38	0.04	NA	NA	NA	NA	NA
0.38	0.06	NA	NA	NA	NA	NA
0.38	0.08	NA	NA	NA	NA	NA
0.38	0.1	NA	NA	NA	NA	NA
0.38	0.12	NA	NA	NA	NA	NA
0.38	0.14	NA	NA	NA	NA	NA
0.38	0.16	NA	NA	NA	NA	NA
0.38	0.18	NA	NA	NA	NA	NA
0.38	0.2	NA	NA	NA	NA	NA
0.38	0.22	NA	NA	NA	NA	NA
0.38	0.24	NA	NA	NA	NA	NA
0.38	0.26	NA	NA	NA	NA	NA
0.38	0.28	NA	NA	NA	NA	NA
0.38	0.3	NA	NA	NA	NA	NA
0.38	0.32	NA	NA	NA	NA	NA
0.38	0.34	NA	NA	NA	NA	NA
0.38	0.36	NA	NA	NA	NA	NA
0.38	0.38	6.12075	4.71266	7.93259	3.21993	1000
0.38	0.4	6.09664	4.68835	7.91592	3.22757	1000
0.38	0.42	6.18138	4.7379	8.06715	3.32925	1000
0.38	0.44	6.18288	4.72709	8.10168	3.37459	999
0.38	0.46	6.18138	4.7135	8.13411	3.42061	1000
0.38	0.48	6.18725	4.70622	8.17268	3.46645	999
0.38	0.5	6.16039	4.67358	8.17093	3.49735	1000
0.38	0.52	6.18337	4.67703	8.24084	3.56381	1000
0.38	0.54	6.1418	4.63181	8.22996	3.59815	999
0.38	0.56	6.20158	4.65787	8.36293	3.70506	997
0.38	0.58	6.18177	4.62818	8.38068	3.7525	998
0.38	0.6	6.19466	4.6231	8.43824	3.81514	998
0.38	0.62	6.20729	4.61295	8.51708	3.90413	995
0.38	0.64	6.16679	4.57222	8.49412	3.9219	997
0.38	0.66	6.17802	4.56203	8.56936	4.00733	998
0.38	0.68	6.28938	4.61018	8.84339	4.23321	986
0.38	0.7	6.20932	4.54941	8.72318	4.17376	987
0.38	0.72	6.25622	4.55654	8.88966	4.33312	987
0.38	0.74	6.15952	4.48325	8.75512	4.27186	987
0.38	0.76	6.23256	4.51023	8.94829	4.43806	988
0.38	0.78	6.17785	4.46258	8.89224	4.42966	987
0.38	0.8	6.21255	4.46304	9.03336	4.57033	973
0.38	0.82	6.18723	4.43129	9.0438	4.61251	982
0.38	0.84	6.23164	4.4408	9.18343	4.74263	968
0.38	0.86	6.2445	4.4239	9.31344	4.88954	966
0.38	0.88	6.17976	4.37679	9.20294	4.82615	962
0.38	0.9	6.23768	4.38895	9.4038	5.01484	968
0.38	0.92	6.17621	4.34216	9.31028	4.96812	954
0.38	0.94	6.1931	4.33367	9.41457	5.0809	950
0.38	0.96	6.1543	4.29878	9.37321	5.07443	944
0.38	0.98	6.14412	4.27562	9.42011	5.14449	940
0.38	1	6.21901	4.29464	9.67328	5.37865	938
0.4	0	NA	NA	NA	NA	NA
0.4	0.02	NA	NA	NA	NA	NA
0.4	0.04	NA	NA	NA	NA	NA
0.4	0.06	NA	NA	NA	NA	NA
0.4	0.08	NA	NA	NA	NA	NA
0.4	0.1	NA	NA	NA	NA	NA
0.4	0.12	NA	NA	NA	NA	NA
0.4	0.14	NA	NA	NA	NA	NA
0.4	0.16	NA	NA	NA	NA	NA
0.4	0.18	NA	NA	NA	NA	NA
0.4	0.2	NA	NA	NA	NA	NA
0.4	0.22	NA	NA	NA	NA	NA
0.4	0.24	NA	NA	NA	NA	NA
0.4	0.26	NA	NA	NA	NA	NA
0.4	0.28	NA	NA	NA	NA	NA
0.4	0.3	NA	NA	NA	NA	NA
0.4	0.32	NA	NA	NA	NA	NA
0.4	0.34	NA	NA	NA	NA	NA
0.4	0.36	NA	NA	NA	NA	NA
0.4	0.38	NA	NA	NA	NA	NA
0.4	0.4	6.15806	4.72012	8.03945	3.31933	1000
0.4	0.42	6.16204	4.71319	8.07161	3.35842	1000
0.4	0.44	6.16934	4.70904	8.1058	3.39675	999
0.4	0.46	6.17187	4.6956	8.15497	3.45936	999
0.4	0.48	6.19222	4.69866	8.21412	3.51545	998
0.4	0.5	6.12461	4.63833	8.15241	3.51408	1000
0.4	0.52	6.16651	4.65337	8.25481	3.60144	998
0.4	0.54	6.15631	4.63059	8.28725	3.65666	999
0.4	0.56	6.20404	4.64512	8.41915	3.77403	999
0.4	0.58	6.24076	4.65556	8.51365	3.85809	995
0.4	0.6	6.20969	4.61963	8.51284	3.89322	995
0.4	0.62	6.20562	4.59951	8.5649	3.96539	995
0.4	0.64	6.20776	4.58732	8.60338	4.01606	992
0.4	0.66	6.15664	4.53945	8.56506	4.02562	992
0.4	0.68	6.20224	4.54987	8.70811	4.15823	989
0.4	0.7	6.21258	4.53856	8.78476	4.24619	985
0.4	0.72	6.20816	4.51741	8.83981	4.3224	986
0.4	0.74	6.24289	4.51773	8.98016	4.46244	981
0.4	0.76	6.18879	4.47122	8.92343	4.45221	980
0.4	0.78	6.21935	4.47236	9.03985	4.56749	974
0.4	0.8	6.21206	4.44989	9.09347	4.64358	966
0.4	0.82	6.16251	4.40188	9.06869	4.66681	961
0.4	0.84	6.19988	4.40822	9.19331	4.7851	956
0.4	0.86	6.18876	4.38758	9.21663	4.82905	956
0.4	0.88	6.24064	4.40069	9.3787	4.978	951
0.4	0.9	6.16464	4.3388	9.30024	4.96145	934
0.4	0.92	6.13231	4.30539	9.28512	4.97973	947
0.4	0.94	6.17491	4.30789	9.46752	5.15963	951
0.4	0.96	6.1526	4.28168	9.46457	5.18289	934
0.4	0.98	6.14818	4.26167	9.52323	5.26156	926
0.4	1	6.07617	4.21014	9.40824	5.1981	919
0.42	0	NA	NA	NA	NA	NA
0.42	0.02	NA	NA	NA	NA	NA
0.42	0.04	NA	NA	NA	NA	NA
0.42	0.06	NA	NA	NA	NA	NA
0.42	0.08	NA	NA	NA	NA	NA
0.42	0.1	NA	NA	NA	NA	NA
0.42	0.12	NA	NA	NA	NA	NA
0.42	0.14	NA	NA	NA	NA	NA
0.42	0.16	NA	NA	NA	NA	NA
0.42	0.18	NA	NA	NA	NA	NA
0.42	0.2	NA	NA	NA	NA	NA
0.42	0.22	NA	NA	NA	NA	NA
0.42	0.24	NA	NA	NA	NA	NA
0.42	0.26	NA	NA	NA	NA	NA
0.42	0.28	NA	NA	NA	NA	NA
0.42	0.3	NA	NA	NA	NA	NA
0.42	0.32	NA	NA	NA	NA	NA
0.42	0.34	NA	NA	NA	NA	NA
0.42	0.36	NA	NA	NA	NA	NA
0.42	0.38	NA	NA	NA	NA	NA
0.42	0.4	NA	NA	NA	NA	NA
0.42	0.42	6.16125	4.70495	8.0879	3.38295	1000
0.42	0.44	6.1894	4.71004	8.17465	3.46461	999
0.42	0.46	6.19213	4.69874	8.21522	3.51648	1000
0.42	0.48	6.19878	4.6905	8.26236	3.57186	999
0.42	0.5	6.20248	4.6789	8.31089	3.63199	1000
0.42	0.52	6.20378	4.66648	8.34919	3.68271	995
0.42	0.54	6.18372	4.63596	8.37337	3.73741	999
0.42	0.56	6.19465	4.62698	8.44283	3.81586	994
0.42	0.58	6.19451	4.61399	8.47864	3.86465	994
0.42	0.6	6.17739	4.5871	8.49909	3.91199	992
0.42	0.62	6.21203	4.59435	8.60237	4.00802	993
0.42	0.64	6.24991	4.59804	8.73903	4.14099	992
0.42	0.66	6.22026	4.56527	8.73198	4.1667	988
0.42	0.68	6.25324	4.56427	8.87076	4.3065	988
0.42	0.7	6.2385	4.53841	8.89954	4.36113	983
0.42	0.72	6.22924	4.51258	8.95812	4.44554	982
0.42	0.74	6.2025	4.48279	8.95162	4.46882	974
0.42	0.76	6.22003	4.47606	9.04665	4.5706	972
0.42	0.78	6.19372	4.44367	9.05462	4.61095	964
0.42	0.8	6.20794	4.4351	9.14121	4.70611	953
0.42	0.82	6.19798	4.41009	9.19645	4.78636	951
0.42	0.84	6.20427	4.39549	9.27988	4.88439	939
0.42	0.86	6.15655	4.35517	9.22445	4.86928	942
0.42	0.88	6.2113	4.36624	9.41729	5.05104	932
0.42	0.9	6.13611	4.31226	9.29243	4.98017	936
0.42	0.92	6.19545	4.32681	9.48978	5.16297	918
0.42	0.94	6.14196	4.28169	9.43437	5.15268	934
0.42	0.96	6.12493	4.25417	9.47388	5.21971	907
0.42	0.98	6.08651	4.21895	9.44174	5.22279	899
0.42	1	6.05205	4.18376	9.4304	5.24664	898
0.44	0	NA	NA	NA	NA	NA
0.44	0.02	NA	NA	NA	NA	NA
0.44	0.04	NA	NA	NA	NA	NA
0.44	0.06	NA	NA	NA	NA	NA
0.44	0.08	NA	NA	NA	NA	NA
0.44	0.1	NA	NA	NA	NA	NA
0.44	0.12	NA	NA	NA	NA	NA
0.44	0.14	NA	NA	NA	NA	NA
0.44	0.16	NA	NA	NA	NA	NA
0.44	0.18	NA	NA	NA	NA	NA
0.44	0.2	NA	NA	NA	NA	NA
0.44	0.22	NA	NA	NA	NA	NA
0.44	0.24	NA	NA	NA	NA	NA
0.44	0.26	NA	NA	NA	NA	NA
0.44	0.28	NA	NA	NA	NA	NA
0.44	0.3	NA	NA	NA	NA	NA
0.44	0.32	NA	NA	NA	NA	NA
0.44	0.34	NA	NA	NA	NA	NA
0.44	0.36	NA	NA	NA	NA	NA
0.44	0.38	NA	NA	NA	NA	NA
0.44	0.4	NA	NA	NA	NA	NA
0.44	0.42	NA	NA	NA	NA	NA
0.44	0.44	6.18491	4.69751	8.1911	3.49359	1000
0.44	0.46	6.15793	4.66545	8.19094	3.52548	998
0.44	0.48	6.19081	4.67274	8.29149	3.61875	998
0.44	0.5	6.23327	4.68793	8.39469	3.70676	998
0.44	0.52	6.23449	4.67039	8.4575	3.78711	1000
0.44	0.54	6.23457	4.65794	8.49098	3.83304	995
0.44	0.56	6.17201	4.60244	8.43544	3.833	996
0.44	0.58	6.26772	4.64407	8.66398	4.01991	993
0.44	0.6	6.19634	4.58614	8.5794	3.99326	989
0.44	0.62	6.1996	4.57169	8.6357	4.06401	990
0.44	0.64	6.1731	4.53886	8.64567	4.10681	987
0.44	0.66	6.19434	4.53398	8.74542	4.21145	981
0.44	0.68	6.17662	4.5066	8.76842	4.26182	981
0.44	0.7	6.19372	4.49979	8.86164	4.36185	971
0.44	0.72	6.21325	4.49507	8.95504	4.45997	975
0.44	0.74	6.16222	4.44537	8.93247	4.4871	969
0.44	0.76	6.16053	4.43149	8.96694	4.53545	966
0.44	0.78	6.18676	4.42704	9.09444	4.6674	951
0.44	0.8	6.2058	4.4201	9.2005	4.7804	949
0.44	0.82	6.10901	4.35001	9.05613	4.70612	931
0.44	0.84	6.12508	4.34119	9.15721	4.81602	937
0.44	0.86	6.11354	4.32064	9.18173	4.8611	927
0.44	0.88	6.1388	4.31438	9.32244	5.00806	923
0.44	0.9	6.08912	4.27275	9.26468	4.99194	918
0.44	0.92	6.10303	4.26353	9.36036	5.09683	899
0.44	0.94	6.04039	4.21627	9.26942	5.05315	887
0.44	0.96	6.08555	4.22076	9.45483	5.23407	892
0.44	0.98	6.04537	4.18674	9.40545	5.21871	882
0.44	1	6.04826	4.17205	9.47512	5.30307	868
0.46	0	NA	NA	NA	NA	NA
0.46	0.02	NA	NA	NA	NA	NA
0.46	0.04	NA	NA	NA	NA	NA
0.46	0.06	NA	NA	NA	NA	NA
0.46	0.08	NA	NA	NA	NA	NA
0.46	0.1	NA	NA	NA	NA	NA
0.46	0.12	NA	NA	NA	NA	NA
0.46	0.14	NA	NA	NA	NA	NA
0.46	0.16	NA	NA	NA	NA	NA
0.46	0.18	NA	NA	NA	NA	NA
0.46	0.2	NA	NA	NA	NA	NA
0.46	0.22	NA	NA	NA	NA	NA
0.46	0.24	NA	NA	NA	NA	NA
0.46	0.26	NA	NA	NA	NA	NA
0.46	0.28	NA	NA	NA	NA	NA
0.46	0.3	NA	NA	NA	NA	NA
0.46	0.32	NA	NA	NA	NA	NA
0.46	0.34	NA	NA	NA	NA	NA
0.46	0.36	NA	NA	NA	NA	NA
0.46	0.38	NA	NA	NA	NA	NA
0.46	0.4	NA	NA	NA	NA	NA
0.46	0.42	NA	NA	NA	NA	NA
0.46	0.44	NA	NA	NA	NA	NA
0.46	0.46	6.19676	4.67791	8.2926	3.6147	999
0.46	0.48	6.18762	4.65804	8.32137	3.66333	998
0.46	0.5	6.22378	4.66749	8.42358	3.75609	998
0.46	0.52	6.14238	4.60402	8.31597	3.71194	998
0.46	0.54	6.1886	4.61148	8.47549	3.86401	996
0.46	0.56	6.20313	4.60843	8.53635	3.92792	994
0.46	0.58	6.17875	4.57951	8.53217	3.95266	987
0.46	0.6	6.1751	4.56091	8.58131	4.0204	992
0.46	0.62	6.2791	4.60304	8.84945	4.24641	978
0.46	0.64	6.24627	4.5645	8.85644	4.29194	971
0.46	0.66	6.17759	4.51032	8.76516	4.25483	975
0.46	0.68	6.15348	4.484	8.75196	4.26795	973
0.46	0.7	6.22675	4.50357	8.99039	4.48682	968
0.46	0.72	6.16127	4.45065	8.91053	4.45988	952
0.46	0.74	6.1939	4.45153	9.04394	4.5924	949
0.46	0.76	6.17638	4.42543	9.06533	4.63991	953
0.46	0.78	6.10665	4.3687	8.98712	4.61842	940
0.46	0.8	6.13678	4.36569	9.13381	4.76813	933
0.46	0.82	6.18076	4.37278	9.29116	4.91838	934
0.46	0.84	6.12734	4.32892	9.22666	4.89774	924
0.46	0.86	6.05578	4.27454	9.12941	4.85487	913
0.46	0.88	6.12503	4.29364	9.35396	5.06032	892
0.46	0.9	6.06813	4.24687	9.29361	5.04674	892
0.46	0.92	6.06927	4.22994	9.3683	5.13836	891
0.46	0.94	5.99759	4.1808	9.23934	5.05853	875
0.46	0.96	6.08232	4.20718	9.50868	5.30151	853
0.46	0.98	6.00696	4.15234	9.39671	5.24437	866
0.46	1	6.0157	4.14204	9.47603	5.33399	858
0.48	0	NA	NA	NA	NA	NA
0.48	0.02	NA	NA	NA	NA	NA
0.48	0.04	NA	NA	NA	NA	NA
0.48	0.06	NA	NA	NA	NA	NA
0.48	0.08	NA	NA	NA	NA	NA
0.48	0.1	NA	NA	NA	NA	NA
0.48	0.12	NA	NA	NA	NA	NA
0.48	0.14	NA	NA	NA	NA	NA
0.48	0.16	NA	NA	NA	NA	NA
0.48	0.18	NA	NA	NA	NA	NA
0.48	0.2	NA	NA	NA	NA	NA
0.48	0.22	NA	NA	NA	NA	NA
0.48	0.24	NA	NA	NA	NA	NA
0.48	0.26	NA	NA	NA	NA	NA
0.48	0.28	NA	NA	NA	NA	NA
0.48	0.3	NA	NA	NA	NA	NA
0.48	0.32	NA	NA	NA	NA	NA
0.48	0.34	NA	NA	NA	NA	NA
0.48	0.36	NA	NA	NA	NA	NA
0.48	0.38	NA	NA	NA	NA	NA
0.48	0.4	NA	NA	NA	NA	NA
0.48	0.42	NA	NA	NA	NA	NA
0.48	0.44	NA	NA	NA	NA	NA
0.48	0.46	NA	NA	NA	NA	NA
0.48	0.48	6.21691	4.66146	8.42106	3.7596	995
0.48	0.5	6.19198	4.63158	8.42142	3.78984	996
0.48	0.52	6.22271	4.63781	8.51488	3.87707	995
0.48	0.54	6.20599	4.61106	8.53847	3.9274	993
0.48	0.56	6.19031	4.58692	8.55731	3.9704	992
0.48	0.58	6.18603	4.56697	8.60665	4.03968	986
0.48	0.6	6.18577	4.55358	8.64864	4.09506	980
0.48	0.62	6.20355	4.54452	8.75641	4.21189	977
0.48	0.64	6.23411	4.54517	8.87549	4.33032	972
0.48	0.66	6.19616	4.508	8.84995	4.34195	966
0.48	0.68	6.13604	4.4531	8.81007	4.35698	969
0.48	0.7	6.20123	4.47487	8.99441	4.51954	952
0.48	0.72	6.18107	4.44645	9.01603	4.56959	949
0.48	0.74	6.18295	4.43036	9.08729	4.65693	949
0.48	0.76	6.16978	4.40362	9.13707	4.73345	936
0.48	0.78	6.09656	4.34964	9.02498	4.67534	935
0.48	0.8	6.09125	4.33178	9.06541	4.73363	938
0.48	0.82	6.03517	4.284	9.01191	4.72791	915
0.48	0.84	6.08732	4.2929	9.20779	4.9149	891
0.48	0.86	6.02444	4.24282	9.13342	4.8906	894
0.48	0.88	6.02086	4.22437	9.19167	4.9673	897
0.48	0.9	5.99862	4.19707	9.20068	5.00361	878
0.48	0.92	6.01596	4.19033	9.30199	5.11166	866
0.48	0.94	5.98253	4.15874	9.27916	5.12041	842
0.48	0.96	5.98737	4.14304	9.37085	5.22782	842
0.48	0.98	5.92534	4.09773	9.27338	5.17565	812
0.48	1	5.87855	4.05871	9.2246	5.16588	834
0.5	0	NA	NA	NA	NA	NA
0.5	0.02	NA	NA	NA	NA	NA
0.5	0.04	NA	NA	NA	NA	NA
0.5	0.06	NA	NA	NA	NA	NA
0.5	0.08	NA	NA	NA	NA	NA
0.5	0.1	NA	NA	NA	NA	NA
0.5	0.12	NA	NA	NA	NA	NA
0.5	0.14	NA	NA	NA	NA	NA
0.5	0.16	NA	NA	NA	NA	NA
0.5	0.18	NA	NA	NA	NA	NA
0.5	0.2	NA	NA	NA	NA	NA
0.5	0.22	NA	NA	NA	NA	NA
0.5	0.24	NA	NA	NA	NA	NA
0.5	0.26	NA	NA	NA	NA	NA
0.5	0.28	NA	NA	NA	NA	NA
0.5	0.3	NA	NA	NA	NA	NA
0.5	0.32	NA	NA	NA	NA	NA
0.5	0.34	NA	NA	NA	NA	NA
0.5	0.36	NA	NA	NA	NA	NA
0.5	0.38	NA	NA	NA	NA	NA
0.5	0.4	NA	NA	NA	NA	NA
0.5	0.42	NA	NA	NA	NA	NA
0.5	0.44	NA	NA	NA	NA	NA
0.5	0.46	NA	NA	NA	NA	NA
0.5	0.48	NA	NA	NA	NA	NA
0.5	0.5	6.14911	4.59159	8.38797	3.79638	995
0.5	0.52	6.23344	4.62564	8.60344	3.9778	991
0.5	0.54	6.19484	4.58733	8.57868	3.99136	989
0.5	0.56	6.21468	4.58533	8.66271	4.07739	984
0.5	0.58	6.12892	4.52046	8.54212	4.02166	985
0.5	0.6	6.23215	4.56336	8.80507	4.24171	977
0.5	0.62	6.21363	4.53389	8.83856	4.30468	972
0.5	0.64	6.15856	4.48773	8.77587	4.28814	958
0.5	0.66	6.23401	4.51214	9.00106	4.48892	967
0.5	0.68	6.18283	4.46699	8.95296	4.48597	960
0.5	0.7	6.09582	4.40009	8.84094	4.44085	951
0.5	0.72	6.11751	4.39574	8.94844	4.5527	940
0.5	0.74	6.16797	4.40745	9.11449	4.70704	944
0.5	0.76	6.09357	4.35095	9.01291	4.66195	910
0.5	0.78	6.08113	4.32758	9.04862	4.72104	917
0.5	0.8	6.06459	4.29995	9.09139	4.79144	895
0.5	0.82	6.05686	4.2796	9.13731	4.85771	912
0.5	0.84	5.97958	4.22227	9.02647	4.8042	868
0.5	0.86	6.01345	4.22388	9.16813	4.94425	876
0.5	0.88	6.02068	4.21353	9.23707	5.02354	873
0.5	0.9	5.92719	4.14723	9.0973	4.95007	856
0.5	0.92	5.89817	4.11661	9.09317	4.97656	849
0.5	0.94	5.9132	4.10935	9.18645	5.07711	825
0.5	0.96	5.89753	4.08572	9.21361	5.12789	825
0.5	0.98	5.89387	4.06658	9.28198	5.21541	824
0.5	1	5.84983	4.0304	9.23067	5.20027	767
0.52	0	NA	NA	NA	NA	NA
0.52	0.02	NA	NA	NA	NA	NA
0.52	0.04	NA	NA	NA	NA	NA
0.52	0.06	NA	NA	NA	NA	NA
0.52	0.08	NA	NA	NA	NA	NA
0.52	0.1	NA	NA	NA	NA	NA
0.52	0.12	NA	NA	NA	NA	NA
0.52	0.14	NA	NA	NA	NA	NA
0.52	0.16	NA	NA	NA	NA	NA
0.52	0.18	NA	NA	NA	NA	NA
0.52	0.2	NA	NA	NA	NA	NA
0.52	0.22	NA	NA	NA	NA	NA
0.52	0.24	NA	NA	NA	NA	NA
0.52	0.26	NA	NA	NA	NA	NA
0.52	0.28	NA	NA	NA	NA	NA
0.52	0.3	NA	NA	NA	NA	NA
0.52	0.32	NA	NA	NA	NA	NA
0.52	0.34	NA	NA	NA	NA	NA
0.52	0.36	NA	NA	NA	NA	NA
0.52	0.38	NA	NA	NA	NA	NA
0.52	0.4	NA	NA	NA	NA	NA
0.52	0.42	NA	NA	NA	NA	NA
0.52	0.44	NA	NA	NA	NA	NA
0.52	0.46	NA	NA	NA	NA	NA
0.52	0.48	NA	NA	NA	NA	NA
0.52	0.5	NA	NA	NA	NA	NA
0.52	0.52	6.20138	4.59353	8.58303	3.9895	993
0.52	0.54	6.31083	4.63968	8.86023	4.22055	990
0.52	0.56	6.2484	4.58887	8.78641	4.19754	979
0.52	0.58	6.15938	4.52172	8.66247	4.14074	977
0.52	0.6	6.15226	4.50337	8.69532	4.19195	972
0.52	0.62	6.23654	4.53289	8.93512	4.40223	967
0.52	0.64	6.11326	4.44544	8.74829	4.30285	957
0.52	0.66	6.16423	4.45702	8.91909	4.46206	940
0.52	0.68	6.09697	4.40421	8.8315	4.42729	945
0.52	0.7	6.13682	4.40681	8.99338	4.58658	945
0.52	0.72	6.1035	4.37501	8.96615	4.59113	926
0.52	0.74	6.10915	4.36122	9.04513	4.68391	923
0.52	0.76	6.1204	4.34969	9.13991	4.79022	916
0.52	0.78	6.03161	4.28626	9.00413	4.71788	897
0.52	0.8	6.00631	4.25613	9.01409	4.75796	901
0.52	0.82	6.02786	4.25045	9.13274	4.88229	869
0.52	0.84	6.00316	4.21982	9.14987	4.93005	855
0.52	0.86	5.99399	4.20023	9.18621	4.98598	849
0.52	0.88	5.93644	4.15366	9.1231	4.96944	838
0.52	0.9	5.88626	4.11488	9.0519	4.93702	844
0.52	0.92	5.8513	4.07907	9.04869	4.96962	839
0.52	0.94	5.86847	4.0727	9.15035	5.07764	800
0.52	0.96	5.89761	4.07161	9.28817	5.21657	794
0.52	0.98	5.89932	4.05781	9.35228	5.29447	791
0.52	1	5.79544	3.99168	9.1565	5.16482	775
0.54	0	NA	NA	NA	NA	NA
0.54	0.02	NA	NA	NA	NA	NA
0.54	0.04	NA	NA	NA	NA	NA
0.54	0.06	NA	NA	NA	NA	NA
0.54	0.08	NA	NA	NA	NA	NA
0.54	0.1	NA	NA	NA	NA	NA
0.54	0.12	NA	NA	NA	NA	NA
0.54	0.14	NA	NA	NA	NA	NA
0.54	0.16	NA	NA	NA	NA	NA
0.54	0.18	NA	NA	NA	NA	NA
0.54	0.2	NA	NA	NA	NA	NA
0.54	0.22	NA	NA	NA	NA	NA
0.54	0.24	NA	NA	NA	NA	NA
0.54	0.26	NA	NA	NA	NA	NA
0.54	0.28	NA	NA	NA	NA	NA
0.54	0.3	NA	NA	NA	NA	NA
0.54	0.32	NA	NA	NA	NA	NA
0.54	0.34	NA	NA	NA	NA	NA
0.54	0.36	NA	NA	NA	NA	NA
0.54	0.38	NA	NA	NA	NA	NA
0.54	0.4	NA	NA	NA	NA	NA
0.54	0.42	NA	NA	NA	NA	NA
0.54	0.44	NA	NA	NA	NA	NA
0.54	0.46	NA	NA	NA	NA	NA
0.54	0.48	NA	NA	NA	NA	NA
0.54	0.5	NA	NA	NA	NA	NA
0.54	0.52	NA	NA	NA	NA	NA
0.54	0.54	6.16606	4.54045	8.6279	4.08745	984
0.54	0.56	6.22376	4.55883	8.79222	4.23339	976
0.54	0.58	6.13576	4.49258	8.67232	4.17974	971
0.54	0.6	6.18099	4.50196	8.82153	4.31957	967
0.54	0.62	6.2034	4.4982	8.92756	4.42936	958
0.54	0.64	6.12718	4.43804	8.83666	4.39861	937
0.54	0.66	6.18284	4.45047	9.0258	4.57533	936
0.54	0.68	6.11843	4.39966	8.94355	4.54389	932
0.54	0.7	6.1586	4.40609	9.0873	4.68122	918
0.54	0.72	6.0429	4.32408	8.91694	4.59286	920
0.54	0.74	6.07063	4.32256	9.04117	4.71861	899
0.54	0.76	6.0278	4.28363	9.00693	4.7233	905
0.54	0.78	6.01746	4.26442	9.03362	4.7692	867
0.54	0.8	5.99501	4.23342	9.06655	4.83313	885
0.54	0.82	5.9438	4.19353	8.99403	4.8005	836
0.54	0.84	5.92764	4.16709	9.03417	4.86708	823
0.54	0.86	5.94755	4.16156	9.14689	4.98533	811
0.54	0.88	5.89959	4.12265	9.08984	4.9672	800
0.54	0.9	5.89606	4.10474	9.14874	5.044	803
0.54	0.92	5.83453	4.05618	9.07895	5.02277	792
0.54	0.94	5.81515	4.03165	9.09323	5.06158	792
0.54	0.96	5.82273	4.02261	9.16045	5.13784	743
0.54	0.98	5.73845	3.96273	9.03771	5.07497	757
0.54	1	5.76895	3.96532	9.15999	5.19467	737
0.56	0	NA	NA	NA	NA	NA
0.56	0.02	NA	NA	NA	NA	NA
0.56	0.04	NA	NA	NA	NA	NA
0.56	0.06	NA	NA	NA	NA	NA
0.56	0.08	NA	NA	NA	NA	NA
0.56	0.1	NA	NA	NA	NA	NA
0.56	0.12	NA	NA	NA	NA	NA
0.56	0.14	NA	NA	NA	NA	NA
0.56	0.16	NA	NA	NA	NA	NA
0.56	0.18	NA	NA	NA	NA	NA
0.56	0.2	NA	NA	NA	NA	NA
0.56	0.22	NA	NA	NA	NA	NA
0.56	0.24	NA	NA	NA	NA	NA
0.56	0.26	NA	NA	NA	NA	NA
0.56	0.28	NA	NA	NA	NA	NA
0.56	0.3	NA	NA	NA	NA	NA
0.56	0.32	NA	NA	NA	NA	NA
0.56	0.34	NA	NA	NA	NA	NA
0.56	0.36	NA	NA	NA	NA	NA
0.56	0.38	NA	NA	NA	NA	NA
0.56	0.4	NA	NA	NA	NA	NA
0.56	0.42	NA	NA	NA	NA	NA
0.56	0.44	NA	NA	NA	NA	NA
0.56	0.46	NA	NA	NA	NA	NA
0.56	0.48	NA	NA	NA	NA	NA
0.56	0.5	NA	NA	NA	NA	NA
0.56	0.52	NA	NA	NA	NA	NA
0.56	0.54	NA	NA	NA	NA	NA
0.56	0.56	6.19859	4.52854	8.7978	4.26925	973
0.56	0.58	6.19433	4.50897	8.85419	4.34522	954
0.56	0.6	6.21227	4.50291	8.94896	4.44605	962
0.56	0.62	6.09949	4.4228	8.77915	4.35635	943
0.56	0.64	6.13995	4.43076	8.91583	4.48506	940
0.56	0.66	6.13636	4.41172	8.97297	4.56125	933
0.56	0.68	6.09642	4.36875	8.97771	4.60896	912
0.56	0.7	6.09399	4.35454	9.01688	4.66235	908
0.56	0.72	6.06378	4.323	9.00663	4.68364	913
0.56	0.74	6.04326	4.29396	9.0372	4.74324	857
0.56	0.76	6.00461	4.25678	9.01713	4.76036	873
0.56	0.78	6.0113	4.24451	9.09537	4.85086	880
0.56	0.8	5.93068	4.18751	8.96791	4.7804	860
0.56	0.82	5.91858	4.16565	9.00271	4.83706	810
0.56	0.84	5.87503	4.1257	8.97744	4.85173	823
0.56	0.86	5.9139	4.12966	9.13648	5.00682	806
0.56	0.88	5.85638	4.08593	9.05609	4.97016	787
0.56	0.9	5.81304	4.04781	9.02348	4.97568	767
0.56	0.92	5.80694	4.02949	9.0735	5.04401	758
0.56	0.94	5.73362	3.97671	8.96515	4.98844	754
0.56	0.96	5.76159	3.9761	9.09544	5.11934	731
0.56	0.98	5.71021	3.93638	9.02822	5.09184	711
0.56	1	5.65359	3.89426	8.94889	5.05463	698
0.58	0	NA	NA	NA	NA	NA
0.58	0.02	NA	NA	NA	NA	NA
0.58	0.04	NA	NA	NA	NA	NA
0.58	0.06	NA	NA	NA	NA	NA
0.58	0.08	NA	NA	NA	NA	NA
0.58	0.1	NA	NA	NA	NA	NA
0.58	0.12	NA	NA	NA	NA	NA
0.58	0.14	NA	NA	NA	NA	NA
0.58	0.16	NA	NA	NA	NA	NA
0.58	0.18	NA	NA	NA	NA	NA
0.58	0.2	NA	NA	NA	NA	NA
0.58	0.22	NA	NA	NA	NA	NA
0.58	0.24	NA	NA	NA	NA	NA
0.58	0.26	NA	NA	NA	NA	NA
0.58	0.28	NA	NA	NA	NA	NA
0.58	0.3	NA	NA	NA	NA	NA
0.58	0.32	NA	NA	NA	NA	NA
0.58	0.34	NA	NA	NA	NA	NA
0.58	0.36	NA	NA	NA	NA	NA
0.58	0.38	NA	NA	NA	NA	NA
0.58	0.4	NA	NA	NA	NA	NA
0.58	0.42	NA	NA	NA	NA	NA
0.58	0.44	NA	NA	NA	NA	NA
0.58	0.46	NA	NA	NA	NA	NA
0.58	0.48	NA	NA	NA	NA	NA
0.58	0.5	NA	NA	NA	NA	NA
0.58	0.52	NA	NA	NA	NA	NA
0.58	0.54	NA	NA	NA	NA	NA
0.58	0.56	NA	NA	NA	NA	NA
0.58	0.58	6.15883	4.47267	8.84116	4.36849	947
0.58	0.6	6.1664	4.46108	8.91655	4.45547	937
0.58	0.62	6.15783	4.43857	8.96575	4.52718	938
0.58	0.64	6.16282	4.42662	9.03098	4.60436	924
0.58	0.66	6.12308	4.38949	9.00291	4.61342	935
0.58	0.68	6.03281	4.32105	8.88832	4.56727	886
0.58	0.7	6.04009	4.30827	8.97195	4.66368	893
0.58	0.72	6.03726	4.29135	9.02392	4.73256	869
0.58	0.74	6.02759	4.2692	9.07274	4.80354	861
0.58	0.76	5.95796	4.21604	8.98258	4.76654	841
0.58	0.78	5.94254	4.1929	9.00687	4.81397	821
0.58	0.8	5.88207	4.14544	8.93335	4.78791	807
0.58	0.82	5.86051	4.11907	8.94468	4.8256	823
0.58	0.84	5.86371	4.1053	9.01712	4.91182	799
0.58	0.86	5.86826	4.09261	9.08981	4.99719	777
0.58	0.88	5.84201	4.0624	9.10181	5.03941	776
0.58	0.9	5.79895	4.02678	9.05502	5.02823	765
0.58	0.92	5.70942	3.96537	8.91088	4.9455	726
0.58	0.94	5.69344	3.94342	8.93065	4.98723	721
0.58	0.96	5.65618	3.91156	8.89398	4.98242	684
0.58	0.98	5.61983	3.87879	8.86907	4.99027	686
0.58	1	5.5946	3.85192	8.86929	5.01737	677
0.6	0	NA	NA	NA	NA	NA
0.6	0.02	NA	NA	NA	NA	NA
0.6	0.04	NA	NA	NA	NA	NA
0.6	0.06	NA	NA	NA	NA	NA
0.6	0.08	NA	NA	NA	NA	NA
0.6	0.1	NA	NA	NA	NA	NA
0.6	0.12	NA	NA	NA	NA	NA
0.6	0.14	NA	NA	NA	NA	NA
0.6	0.16	NA	NA	NA	NA	NA
0.6	0.18	NA	NA	NA	NA	NA
0.6	0.2	NA	NA	NA	NA	NA
0.6	0.22	NA	NA	NA	NA	NA
0.6	0.24	NA	NA	NA	NA	NA
0.6	0.26	NA	NA	NA	NA	NA
0.6	0.28	NA	NA	NA	NA	NA
0.6	0.3	NA	NA	NA	NA	NA
0.6	0.32	NA	NA	NA	NA	NA
0.6	0.34	NA	NA	NA	NA	NA
0.6	0.36	NA	NA	NA	NA	NA
0.6	0.38	NA	NA	NA	NA	NA
0.6	0.4	NA	NA	NA	NA	NA
0.6	0.42	NA	NA	NA	NA	NA
0.6	0.44	NA	NA	NA	NA	NA
0.6	0.46	NA	NA	NA	NA	NA
0.6	0.48	NA	NA	NA	NA	NA
0.6	0.5	NA	NA	NA	NA	NA
0.6	0.52	NA	NA	NA	NA	NA
0.6	0.54	NA	NA	NA	NA	NA
0.6	0.56	NA	NA	NA	NA	NA
0.6	0.58	NA	NA	NA	NA	NA
0.6	0.6	6.19783	4.4626	9.04144	4.57884	934
0.6	0.62	6.13714	4.41277	8.97562	4.56285	937
0.6	0.64	6.06859	4.35861	8.89366	4.53504	901
0.6	0.66	6.04952	4.33135	8.91992	4.58858	902
0.6	0.68	6.0581	4.32055	8.99817	4.67762	896
0.6	0.7	6.02503	4.28521	8.9986	4.71339	875
0.6	0.72	5.99465	4.25381	8.98995	4.73614	871
0.6	0.74	5.96	4.21946	8.97673	4.75727	849
0.6	0.76	5.87865	4.16038	8.85971	4.69933	803
0.6	0.78	5.92672	4.1704	9.03034	4.85993	800
0.6	0.8	5.86042	4.12102	8.93826	4.81724	804
0.6	0.82	5.78387	4.06496	8.83039	4.76543	807
0.6	0.84	5.77052	4.042	8.86991	4.82791	783
0.6	0.86	5.77534	4.03228	8.92576	4.89348	724
0.6	0.88	5.81674	4.03578	9.10538	5.0696	735
0.6	0.9	5.69171	3.95799	8.8665	4.90851	732
0.6	0.92	5.68856	3.94407	8.90717	4.9631	724
0.6	0.94	5.65572	3.91138	8.90209	4.99071	715
0.6	0.96	5.6107	3.87487	8.8525	4.97763	677
0.6	0.98	5.59536	3.85395	8.87097	5.01702	672
0.6	1	5.54286	3.81487	8.79576	4.98088	648
0.62	0	NA	NA	NA	NA	NA
0.62	0.02	NA	NA	NA	NA	NA
0.62	0.04	NA	NA	NA	NA	NA
0.62	0.06	NA	NA	NA	NA	NA
0.62	0.08	NA	NA	NA	NA	NA
0.62	0.1	NA	NA	NA	NA	NA
0.62	0.12	NA	NA	NA	NA	NA
0.62	0.14	NA	NA	NA	NA	NA
0.62	0.16	NA	NA	NA	NA	NA
0.62	0.18	NA	NA	NA	NA	NA
0.62	0.2	NA	NA	NA	NA	NA
0.62	0.22	NA	NA	NA	NA	NA
0.62	0.24	NA	NA	NA	NA	NA
0.62	0.26	NA	NA	NA	NA	NA
0.62	0.28	NA	NA	NA	NA	NA
0.62	0.3	NA	NA	NA	NA	NA
0.62	0.32	NA	NA	NA	NA	NA
0.62	0.34	NA	NA	NA	NA	NA
0.62	0.36	NA	NA	NA	NA	NA
0.62	0.38	NA	NA	NA	NA	NA
0.62	0.4	NA	NA	NA	NA	NA
0.62	0.42	NA	NA	NA	NA	NA
0.62	0.44	NA	NA	NA	NA	NA
0.62	0.46	NA	NA	NA	NA	NA
0.62	0.48	NA	NA	NA	NA	NA
0.62	0.5	NA	NA	NA	NA	NA
0.62	0.52	NA	NA	NA	NA	NA
0.62	0.54	NA	NA	NA	NA	NA
0.62	0.56	NA	NA	NA	NA	NA
0.62	0.58	NA	NA	NA	NA	NA
0.62	0.6	NA	NA	NA	NA	NA
0.62	0.62	6.13849	4.39679	9.04493	4.64814	910
0.62	0.64	6.06406	4.34028	8.94572	4.60544	908
0.62	0.66	6.04445	4.31353	8.96785	4.65432	885
0.62	0.68	6.0343	4.29203	9.00895	4.71692	867
0.62	0.7	5.93828	4.22387	8.86703	4.64316	871
0.62	0.72	5.92958	4.20588	8.8949	4.68902	823
0.62	0.74	5.95203	4.2018	9.01223	4.81043	835
0.62	0.76	5.87259	4.14504	8.89302	4.74799	829
0.62	0.78	5.83124	4.10662	8.87101	4.76439	793
0.62	0.8	5.83586	4.09434	8.94059	4.84625	767
0.62	0.82	5.81849	4.06902	8.97219	4.90318	771
0.62	0.84	5.76354	4.02613	8.90417	4.87805	750
0.62	0.86	5.76618	4.01306	8.97137	4.95831	718
0.62	0.88	5.70732	3.96775	8.89871	4.93096	715
0.62	0.9	5.63792	3.91812	8.79465	4.87653	661
0.62	0.92	5.6624	3.91653	8.91385	4.99732	686
0.62	0.94	5.61614	3.87915	8.86352	4.98437	641
0.62	0.96	5.54897	3.83148	8.76165	4.93017	649
0.62	0.98	5.50511	3.79745	8.70302	4.90557	650
0.62	1	5.49031	3.77514	8.7362	4.96106	631
0.64	0	NA	NA	NA	NA	NA
0.64	0.02	NA	NA	NA	NA	NA
0.64	0.04	NA	NA	NA	NA	NA
0.64	0.06	NA	NA	NA	NA	NA
0.64	0.08	NA	NA	NA	NA	NA
0.64	0.1	NA	NA	NA	NA	NA
0.64	0.12	NA	NA	NA	NA	NA
0.64	0.14	NA	NA	NA	NA	NA
0.64	0.16	NA	NA	NA	NA	NA
0.64	0.18	NA	NA	NA	NA	NA
0.64	0.2	NA	NA	NA	NA	NA
0.64	0.22	NA	NA	NA	NA	NA
0.64	0.24	NA	NA	NA	NA	NA
0.64	0.26	NA	NA	NA	NA	NA
0.64	0.28	NA	NA	NA	NA	NA
0.64	0.3	NA	NA	NA	NA	NA
0.64	0.32	NA	NA	NA	NA	NA
0.64	0.34	NA	NA	NA	NA	NA
0.64	0.36	NA	NA	NA	NA	NA
0.64	0.38	NA	NA	NA	NA	NA
0.64	0.4	NA	NA	NA	NA	NA
0.64	0.42	NA	NA	NA	NA	NA
0.64	0.44	NA	NA	NA	NA	NA
0.64	0.46	NA	NA	NA	NA	NA
0.64	0.48	NA	NA	NA	NA	NA
0.64	0.5	NA	NA	NA	NA	NA
0.64	0.52	NA	NA	NA	NA	NA
0.64	0.54	NA	NA	NA	NA	NA
0.64	0.56	NA	NA	NA	NA	NA
0.64	0.58	NA	NA	NA	NA	NA
0.64	0.6	NA	NA	NA	NA	NA
0.64	0.62	NA	NA	NA	NA	NA
0.64	0.64	6.01914	4.30231	8.89959	4.59728	880
0.64	0.66	6.01411	4.28356	8.95158	4.66803	862
0.64	0.68	5.96536	4.23913	8.92211	4.68298	863
0.64	0.7	5.92338	4.20058	8.89574	4.69516	851
0.64	0.72	5.93551	4.19207	8.98425	4.79218	845
0.64	0.74	5.86126	4.13738	8.87993	4.74254	820
0.64	0.76	5.88326	4.13392	8.99173	4.85781	801
0.64	0.78	5.80729	4.07703	8.89438	4.81735	771
0.64	0.8	5.79162	4.05554	8.91107	4.85553	770
0.64	0.82	5.73123	4.00991	8.83036	4.82045	739
0.64	0.84	5.66452	3.96138	8.73325	4.77187	696
0.64	0.86	5.63888	3.93506	8.72787	4.79281	701
0.64	0.88	5.61613	3.90901	8.73609	4.82708	664
0.64	0.9	5.61483	3.89282	8.80318	4.91036	646
0.64	0.92	5.53444	3.83835	8.66964	4.83129	642
0.64	0.94	5.50578	3.81121	8.65392	4.84271	613
0.64	0.96	5.48161	3.78444	8.66161	4.87717	615
0.64	0.98	5.43552	3.74889	8.60229	4.8534	599
0.64	1	5.44721	3.74193	8.68688	4.94495	597
0.66	0	NA	NA	NA	NA	NA
0.66	0.02	NA	NA	NA	NA	NA
0.66	0.04	NA	NA	NA	NA	NA
0.66	0.06	NA	NA	NA	NA	NA
0.66	0.08	NA	NA	NA	NA	NA
0.66	0.1	NA	NA	NA	NA	NA
0.66	0.12	NA	NA	NA	NA	NA
0.66	0.14	NA	NA	NA	NA	NA
0.66	0.16	NA	NA	NA	NA	NA
0.66	0.18	NA	NA	NA	NA	NA
0.66	0.2	NA	NA	NA	NA	NA
0.66	0.22	NA	NA	NA	NA	NA
0.66	0.24	NA	NA	NA	NA	NA
0.66	0.26	NA	NA	NA	NA	NA
0.66	0.28	NA	NA	NA	NA	NA
0.66	0.3	NA	NA	NA	NA	NA
0.66	0.32	NA	NA	NA	NA	NA
0.66	0.34	NA	NA	NA	NA	NA
0.66	0.36	NA	NA	NA	NA	NA
0.66	0.38	NA	NA	NA	NA	NA
0.66	0.4	NA	NA	NA	NA	NA
0.66	0.42	NA	NA	NA	NA	NA
0.66	0.44	NA	NA	NA	NA	NA
0.66	0.46	NA	NA	NA	NA	NA
0.66	0.48	NA	NA	NA	NA	NA
0.66	0.5	NA	NA	NA	NA	NA
0.66	0.52	NA	NA	NA	NA	NA
0.66	0.54	NA	NA	NA	NA	NA
0.66	0.56	NA	NA	NA	NA	NA
0.66	0.58	NA	NA	NA	NA	NA
0.66	0.6	NA	NA	NA	NA	NA
0.66	0.62	NA	NA	NA	NA	NA
0.66	0.64	NA	NA	NA	NA	NA
0.66	0.66	5.94774	4.23018	8.88137	4.65118	854
0.66	0.68	5.93597	4.20918	8.91353	4.70435	851
0.66	0.7	5.90116	4.17524	8.90002	4.72478	815
0.66	0.72	5.86551	4.13944	8.89359	4.75415	788
0.66	0.74	5.78769	4.0857	8.76483	4.67913	770
0.66	0.76	5.79545	4.07304	8.85609	4.78305	773
0.66	0.78	5.79452	4.05914	8.90656	4.84741	748
0.66	0.8	5.75008	4.01938	8.87983	4.86045	746
0.66	0.82	5.67745	3.96959	8.75804	4.78845	700
0.66	0.84	5.68506	3.95755	8.8474	4.88985	667
0.66	0.86	5.62023	3.9119	8.74449	4.83259	692
0.66	0.88	5.61348	3.8925	8.80206	4.90956	671
0.66	0.9	5.52227	3.83447	8.63033	4.79586	650
0.66	0.92	5.50279	3.81039	8.64752	4.83714	629
0.66	0.94	5.48502	3.7879	8.66441	4.87651	596
0.66	0.96	5.46087	3.76266	8.66393	4.90127	596
0.66	0.98	5.43696	3.73668	8.66942	4.93274	569
0.66	1	5.38415	3.69822	8.59177	4.89354	555
0.68	0	NA	NA	NA	NA	NA
0.68	0.02	NA	NA	NA	NA	NA
0.68	0.04	NA	NA	NA	NA	NA
0.68	0.06	NA	NA	NA	NA	NA
0.68	0.08	NA	NA	NA	NA	NA
0.68	0.1	NA	NA	NA	NA	NA
0.68	0.12	NA	NA	NA	NA	NA
0.68	0.14	NA	NA	NA	NA	NA
0.68	0.16	NA	NA	NA	NA	NA
0.68	0.18	NA	NA	NA	NA	NA
0.68	0.2	NA	NA	NA	NA	NA
0.68	0.22	NA	NA	NA	NA	NA
0.68	0.24	NA	NA	NA	NA	NA
0.68	0.26	NA	NA	NA	NA	NA
0.68	0.28	NA	NA	NA	NA	NA
0.68	0.3	NA	NA	NA	NA	NA
0.68	0.32	NA	NA	NA	NA	NA
0.68	0.34	NA	NA	NA	NA	NA
0.68	0.36	NA	NA	NA	NA	NA
0.68	0.38	NA	NA	NA	NA	NA
0.68	0.4	NA	NA	NA	NA	NA
0.68	0.42	NA	NA	NA	NA	NA
0.68	0.44	NA	NA	NA	NA	NA
0.68	0.46	NA	NA	NA	NA	NA
0.68	0.48	NA	NA	NA	NA	NA
0.68	0.5	NA	NA	NA	NA	NA
0.68	0.52	NA	NA	NA	NA	NA
0.68	0.54	NA	NA	NA	NA	NA
0.68	0.56	NA	NA	NA	NA	NA
0.68	0.58	NA	NA	NA	NA	NA
0.68	0.6	NA	NA	NA	NA	NA
0.68	0.62	NA	NA	NA	NA	NA
0.68	0.64	NA	NA	NA	NA	NA
0.68	0.66	NA	NA	NA	NA	NA
0.68	0.68	5.90652	4.17764	8.9145	4.73686	814
0.68	0.7	5.86103	4.13959	8.86739	4.7278	798
0.68	0.72	5.84268	4.11333	8.89871	4.78538	782
0.68	0.74	5.8031	4.07869	8.86412	4.78544	761
0.68	0.76	5.78307	4.0529	8.88446	4.83157	750
0.68	0.78	5.71526	4.00458	8.77934	4.77476	702
0.68	0.8	5.70951	3.98666	8.83145	4.8448	688
0.68	0.82	5.62834	3.92907	8.71287	4.7838	700
0.68	0.84	5.60549	3.90558	8.70544	4.79986	650
0.68	0.86	5.56652	3.87168	8.67329	4.8016	637
0.68	0.88	5.53058	3.83866	8.65473	4.81606	593
0.68	0.9	5.5152	3.81639	8.68304	4.86665	620
0.68	0.92	5.43377	3.76322	8.53816	4.77494	587
0.68	0.94	5.42164	3.74357	8.5691	4.82553	575
0.68	0.96	5.37098	3.70606	8.4975	4.79145	579
0.68	0.98	5.35306	3.68454	8.50923	4.82469	552
0.68	1	5.33797	3.6648	8.52575	4.86095	530
0.7	0	NA	NA	NA	NA	NA
0.7	0.02	NA	NA	NA	NA	NA
0.7	0.04	NA	NA	NA	NA	NA
0.7	0.06	NA	NA	NA	NA	NA
0.7	0.08	NA	NA	NA	NA	NA
0.7	0.1	NA	NA	NA	NA	NA
0.7	0.12	NA	NA	NA	NA	NA
0.7	0.14	NA	NA	NA	NA	NA
0.7	0.16	NA	NA	NA	NA	NA
0.7	0.18	NA	NA	NA	NA	NA
0.7	0.2	NA	NA	NA	NA	NA
0.7	0.22	NA	NA	NA	NA	NA
0.7	0.24	NA	NA	NA	NA	NA
0.7	0.26	NA	NA	NA	NA	NA
0.7	0.28	NA	NA	NA	NA	NA
0.7	0.3	NA	NA	NA	NA	NA
0.7	0.32	NA	NA	NA	NA	NA
0.7	0.34	NA	NA	NA	NA	NA
0.7	0.36	NA	NA	NA	NA	NA
0.7	0.38	NA	NA	NA	NA	NA
0.7	0.4	NA	NA	NA	NA	NA
0.7	0.42	NA	NA	NA	NA	NA
0.7	0.44	NA	NA	NA	NA	NA
0.7	0.46	NA	NA	NA	NA	NA
0.7	0.48	NA	NA	NA	NA	NA
0.7	0.5	NA	NA	NA	NA	NA
0.7	0.52	NA	NA	NA	NA	NA
0.7	0.54	NA	NA	NA	NA	NA
0.7	0.56	NA	NA	NA	NA	NA
0.7	0.58	NA	NA	NA	NA	NA
0.7	0.6	NA	NA	NA	NA	NA
0.7	0.62	NA	NA	NA	NA	NA
0.7	0.64	NA	NA	NA	NA	NA
0.7	0.66	NA	NA	NA	NA	NA
0.7	0.68	NA	NA	NA	NA	NA
0.7	0.7	5.83171	4.10889	8.86589	4.75701	794
0.7	0.72	5.78403	4.06868	8.82163	4.75295	756
0.7	0.74	5.78031	4.05011	8.88734	4.83723	723
0.7	0.76	5.72359	4.00728	8.81061	4.80333	711
0.7	0.78	5.67467	3.96905	8.74954	4.78049	695
0.7	0.8	5.65908	3.94585	8.78013	4.83428	692
0.7	0.82	5.59938	3.90164	8.69771	4.79607	655
0.7	0.84	5.54475	3.85982	8.62925	4.76943	636
0.7	0.86	5.49652	3.8221	8.57075	4.74865	625
0.7	0.88	5.48623	3.8032	8.60692	4.80372	631
0.7	0.9	5.43765	3.76504	8.55087	4.78583	609
0.7	0.92	5.41301	3.74022	8.54469	4.80446	584
0.7	0.94	5.37849	3.70997	8.51836	4.80839	540
0.7	0.96	5.33361	3.6755	8.46163	4.78613	534
0.7	0.98	5.29781	3.64489	8.43123	4.78633	533
0.7	1	5.27084	3.61953	8.41733	4.7978	482
0.72	0	NA	NA	NA	NA	NA
0.72	0.02	NA	NA	NA	NA	NA
0.72	0.04	NA	NA	NA	NA	NA
0.72	0.06	NA	NA	NA	NA	NA
0.72	0.08	NA	NA	NA	NA	NA
0.72	0.1	NA	NA	NA	NA	NA
0.72	0.12	NA	NA	NA	NA	NA
0.72	0.14	NA	NA	NA	NA	NA
0.72	0.16	NA	NA	NA	NA	NA
0.72	0.18	NA	NA	NA	NA	NA
0.72	0.2	NA	NA	NA	NA	NA
0.72	0.22	NA	NA	NA	NA	NA
0.72	0.24	NA	NA	NA	NA	NA
0.72	0.26	NA	NA	NA	NA	NA
0.72	0.28	NA	NA	NA	NA	NA
0.72	0.3	NA	NA	NA	NA	NA
0.72	0.32	NA	NA	NA	NA	NA
0.72	0.34	NA	NA	NA	NA	NA
0.72	0.36	NA	NA	NA	NA	NA
0.72	0.38	NA	NA	NA	NA	NA
0.72	0.4	NA	NA	NA	NA	NA
0.72	0.42	NA	NA	NA	NA	NA
0.72	0.44	NA	NA	NA	NA	NA
0.72	0.46	NA	NA	NA	NA	NA
0.72	0.48	NA	NA	NA	NA	NA
0.72	0.5	NA	NA	NA	NA	NA
0.72	0.52	NA	NA	NA	NA	NA
0.72	0.54	NA	NA	NA	NA	NA
0.72	0.56	NA	NA	NA	NA	NA
0.72	0.58	NA	NA	NA	NA	NA
0.72	0.6	NA	NA	NA	NA	NA
0.72	0.62	NA	NA	NA	NA	NA
0.72	0.64	NA	NA	NA	NA	NA
0.72	0.66	NA	NA	NA	NA	NA
0.72	0.68	NA	NA	NA	NA	NA
0.72	0.7	NA	NA	NA	NA	NA
0.72	0.72	5.73183	4.02576	8.77072	4.74496	740
0.72	0.74	5.69327	3.99242	8.7355	4.74309	723
0.72	0.76	5.66301	3.96277	8.72491	4.76214	691
0.72	0.78	5.6086	3.92107	8.65657	4.7355	697
0.72	0.8	5.60397	3.90476	8.70558	4.80082	671
0.72	0.82	5.52975	3.85291	8.59085	4.73795	632
0.72	0.84	5.5008	3.82527	8.57678	4.75151	609
0.72	0.86	5.44511	3.78244	8.51098	4.72854	589
0.72	0.88	5.44498	3.77001	8.56278	4.79277	543
0.72	0.9	5.35695	3.71354	8.4024	4.68886	570
0.72	0.92	5.36816	3.7053	8.49338	4.78808	540
0.72	0.94	5.29693	3.65783	8.37091	4.71308	522
0.72	0.96	5.24428	3.61964	8.29402	4.67438	512
0.72	0.98	5.28441	3.62659	8.45294	4.82635	517
0.72	1	5.21903	3.58222	8.34513	4.76291	496
0.74	0	NA	NA	NA	NA	NA
0.74	0.02	NA	NA	NA	NA	NA
0.74	0.04	NA	NA	NA	NA	NA
0.74	0.06	NA	NA	NA	NA	NA
0.74	0.08	NA	NA	NA	NA	NA
0.74	0.1	NA	NA	NA	NA	NA
0.74	0.12	NA	NA	NA	NA	NA
0.74	0.14	NA	NA	NA	NA	NA
0.74	0.16	NA	NA	NA	NA	NA
0.74	0.18	NA	NA	NA	NA	NA
0.74	0.2	NA	NA	NA	NA	NA
0.74	0.22	NA	NA	NA	NA	NA
0.74	0.24	NA	NA	NA	NA	NA
0.74	0.26	NA	NA	NA	NA	NA
0.74	0.28	NA	NA	NA	NA	NA
0.74	0.3	NA	NA	NA	NA	NA
0.74	0.32	NA	NA	NA	NA	NA
0.74	0.34	NA	NA	NA	NA	NA
0.74	0.36	NA	NA	NA	NA	NA
0.74	0.38	NA	NA	NA	NA	NA
0.74	0.4	NA	NA	NA	NA	NA
0.74	0.42	NA	NA	NA	NA	NA
0.74	0.44	NA	NA	NA	NA	NA
0.74	0.46	NA	NA	NA	NA	NA
0.74	0.48	NA	NA	NA	NA	NA
0.74	0.5	NA	NA	NA	NA	NA
0.74	0.52	NA	NA	NA	NA	NA
0.74	0.54	NA	NA	NA	NA	NA
0.74	0.56	NA	NA	NA	NA	NA
0.74	0.58	NA	NA	NA	NA	NA
0.74	0.6	NA	NA	NA	NA	NA
0.74	0.62	NA	NA	NA	NA	NA
0.74	0.64	NA	NA	NA	NA	NA
0.74	0.66	NA	NA	NA	NA	NA
0.74	0.68	NA	NA	NA	NA	NA
0.74	0.7	NA	NA	NA	NA	NA
0.74	0.72	NA	NA	NA	NA	NA
0.74	0.74	5.65517	3.95783	8.71188	4.75405	687
0.74	0.76	5.63219	3.93233	8.71757	4.78525	683
0.74	0.78	5.57888	3.89165	8.64847	4.75682	658
0.74	0.8	5.54979	3.86308	8.63959	4.77651	632
0.74	0.82	5.48074	3.81558	8.52707	4.71149	593
0.74	0.84	5.4467	3.78451	8.50802	4.72352	601
0.74	0.86	5.41898	3.75809	8.49399	4.73591	589
0.74	0.88	5.36549	3.71781	8.42521	4.70741	532
0.74	0.9	5.32258	3.68325	8.37968	4.69644	518
0.74	0.92	5.26261	3.64032	8.29196	4.65164	515
0.74	0.94	5.25313	3.62404	8.31855	4.69451	503
0.74	0.96	5.24503	3.60766	8.35472	4.74706	484
0.74	0.98	5.14988	3.54876	8.17177	4.62302	455
0.74	1	5.1639	3.54381	8.26036	4.71655	460
0.76	0	NA	NA	NA	NA	NA
0.76	0.02	NA	NA	NA	NA	NA
0.76	0.04	NA	NA	NA	NA	NA
0.76	0.06	NA	NA	NA	NA	NA
0.76	0.08	NA	NA	NA	NA	NA
0.76	0.1	NA	NA	NA	NA	NA
0.76	0.12	NA	NA	NA	NA	NA
0.76	0.14	NA	NA	NA	NA	NA
0.76	0.16	NA	NA	NA	NA	NA
0.76	0.18	NA	NA	NA	NA	NA
0.76	0.2	NA	NA	NA	NA	NA
0.76	0.22	NA	NA	NA	NA	NA
0.76	0.24	NA	NA	NA	NA	NA
0.76	0.26	NA	NA	NA	NA	NA
0.76	0.28	NA	NA	NA	NA	NA
0.76	0.3	NA	NA	NA	NA	NA
0.76	0.32	NA	NA	NA	NA	NA
0.76	0.34	NA	NA	NA	NA	NA
0.76	0.36	NA	NA	NA	NA	NA
0.76	0.38	NA	NA	NA	NA	NA
0.76	0.4	NA	NA	NA	NA	NA
0.76	0.42	NA	NA	NA	NA	NA
0.76	0.44	NA	NA	NA	NA	NA
0.76	0.46	NA	NA	NA	NA	NA
0.76	0.48	NA	NA	NA	NA	NA
0.76	0.5	NA	NA	NA	NA	NA
0.76	0.52	NA	NA	NA	NA	NA
0.76	0.54	NA	NA	NA	NA	NA
0.76	0.56	NA	NA	NA	NA	NA
0.76	0.58	NA	NA	NA	NA	NA
0.76	0.6	NA	NA	NA	NA	NA
0.76	0.62	NA	NA	NA	NA	NA
0.76	0.64	NA	NA	NA	NA	NA
0.76	0.66	NA	NA	NA	NA	NA
0.76	0.68	NA	NA	NA	NA	NA
0.76	0.7	NA	NA	NA	NA	NA
0.76	0.72	NA	NA	NA	NA	NA
0.76	0.74	NA	NA	NA	NA	NA
0.76	0.76	5.57323	3.88903	8.63383	4.7448	639
0.76	0.78	5.5159	3.84617	8.5571	4.71093	621
0.76	0.8	5.47478	3.8112	8.52196	4.71077	593
0.76	0.82	5.47656	3.8005	8.57394	4.77344	552
0.76	0.84	5.36013	3.72834	8.35415	4.62581	536
0.76	0.86	5.3607	3.71604	8.41093	4.69489	533
0.76	0.88	5.32798	3.68696	8.38751	4.70055	541
0.76	0.9	5.27974	3.65047	8.32504	4.67457	535
0.76	0.92	5.20657	3.6019	8.19964	4.59773	513
0.76	0.94	5.22668	3.59894	8.30874	4.7098	484
0.76	0.96	5.18718	3.56771	8.26336	4.69564	475
0.76	0.98	5.11652	3.52115	8.14084	4.61969	481
0.76	1	5.08349	3.49306	8.11284	4.61978	451
0.78	0	NA	NA	NA	NA	NA
0.78	0.02	NA	NA	NA	NA	NA
0.78	0.04	NA	NA	NA	NA	NA
0.78	0.06	NA	NA	NA	NA	NA
0.78	0.08	NA	NA	NA	NA	NA
0.78	0.1	NA	NA	NA	NA	NA
0.78	0.12	NA	NA	NA	NA	NA
0.78	0.14	NA	NA	NA	NA	NA
0.78	0.16	NA	NA	NA	NA	NA
[truncated: 603 more rows]
